# Supplementary material for: 5-Bromo-2-(3-fluoro­phen­yl)-3-methyl­sulfinyl-1-benzofuran
Source: Acta Crystallogr Sect E Struct Rep Online. 2012 Apr 21;68(Pt 5):o1470. doi: 10.1107/S1600536812016789 (PMC3344581; doi:10.1107/S1600536812016789)
Supplement: Supplementary file 1 [file e-68-o1470-sup1.cif]

##############################################################################
#                                                                            #
# This CIF contains the data in a paper accepted for publication in          #
# Acta Crystallographica Section E. It conforms to the requirements of       #
# Notes for Authors for Acta Crystallographica Section E, and has been       #
# peer reviewed under the auspices of the IUCr Commission on Journals.       #
#                                                                            #
# Full details of the Crystallographic Information File format               #
# are given in the paper "The Crystallographic Information File (CIF):       #
# a New Standard Archive File for Crystallography" by S. R. Hall, F. H.      #
# Allen and I. D. Brown [Acta Cryst. (1991), A47, 655-685].                  #
#                                                                            #
# The current version of the core CIF dictionary is obtainable from          #
# ftp://ftp.iucr.org/pub/cif_core.dic.                                       #
#                                                                            #
# Software is freely available for graphical display of the structure(s)     #
# in this CIF. For information consult the CIF software page                 #
# http://www.iucr.org/resources/cif/software.                                #
#                                                                            #
# This file may be used for bona fide research purposes within the           #
# scientific community so long as proper attribution is given to the journal # 
# article from which it was obtained.                                        #
#                                                                            #
##############################################################################
data_global
_audit_creation_method     'form.cif (version 2.0)'
_journal_data_validation_number     ?
_journal_date_recd_electronic     2012-04-17
_journal_date_accepted     2012-04-17
_journal_name_full     'Acta Crystallographica, Section E'
_journal_year     2012
_journal_volume     68
_journal_issue      5
_journal_page_first     o1470
_journal_page_last     o1470
_journal_paper_category     QO
_journal_paper_doi     10.1107/S1600536812016789
_journal_coeditor_code     IS5120
_publ_contact_author_name     'Prof. Uk Lee'
_publ_contact_author_address
;
Department of Chemistry, Pukyong National University, 599-1 Daeyeon 3-dong
Nam-gu, Busan 608-737, Republic of Korea
;
_publ_contact_author_email     'uklee@pknu.ac.kr'
_publ_contact_author_fax     '+82-51-629-5583'
_publ_contact_author_phone     '+82-51-629-5596'
_publ_section_title
;
5-Bromo-2-(3-fluorophenyl)-3-methylsulfinyl-1-benzofuran
;
loop_
    _publ_author_name
    _publ_author_address
    'Choi, Hong Dae'
;
Department of Chemistry, Dongeui University, San 24 Kaya-dong Busanjin-gu,
Busan 614-714, Republic of Korea
;
    'Seo, Pil Ja'
;
Department of Chemistry, Dongeui University, San 24 Kaya-dong Busanjin-gu,
Busan 614-714, Republic of Korea
;
    'Lee, Uk'
;
Department of Chemistry, Pukyong National University, 599-1 Daeyeon 3-dong
Nam-gu, Busan 608-737, Republic of Korea
;
data_I
_chemical_name_systematic
;
5-Bromo-2-(3-fluorophenyl)-3-methylsulfinyl-1-benzofuran
;
_chemical_name_common     ?
_chemical_formula_moiety     'C15 H10 Br F O2 S'
_chemical_formula_sum     'C15 H10 Br F O2 S'
_chemical_formula_iupac     'C15 H10 Br F O2 S'
_chemical_formula_weight     353.20
_chemical_melting_point     ?
_symmetry_cell_setting     triclinic
_symmetry_space_group_name_H-M     'P -1'
_symmetry_space_group_name_Hall     '-P 1'
loop_
    _symmetry_equiv_pos_as_xyz
    'x, y, z'
    '-x, -y, -z'
_cell_length_a     8.04940(10)
_cell_length_b     8.53170(10)
_cell_length_c     10.7110(2)
_cell_angle_alpha     87.6240(10)
_cell_angle_beta     81.3780(10)
_cell_angle_gamma     66.7090(10)
_cell_volume     667.871(17)
_cell_formula_units_Z     2
_cell_measurement_reflns_used     7435
_cell_measurement_theta_min     2.60
_cell_measurement_theta_max     27.49
_cell_measurement_temperature     173(2)
_exptl_crystal_description     'block'
_exptl_crystal_colour     'colourless'
_exptl_crystal_size_max     0.36
_exptl_crystal_size_mid     0.29
_exptl_crystal_size_min     0.25
_exptl_crystal_density_diffrn     1.756
_exptl_crystal_density_meas     ?
_exptl_crystal_density_method     'not measured'
_exptl_crystal_F_000     352
_exptl_absorpt_coefficient_mu     3.242
_exptl_absorpt_correction_type     multi-scan
_exptl_absorpt_process_details     '(<i>SADABS</i>; Bruker, 2009)'
_exptl_absorpt_correction_T_min     0.3907
_exptl_absorpt_correction_T_max     0.5014
_exptl_special_details     ?
_diffrn_ambient_temperature     173(2)
_diffrn_radiation_type     MoK\a
_diffrn_radiation_wavelength     0.71073
_diffrn_radiation_source     'rotating anode'
_diffrn_radiation_monochromator     'graphite multilayer'
_diffrn_measurement_device_type     'Bruker SMART APEXII CCD'
_diffrn_measurement_method     '\f and \w scans'
_diffrn_detector_area_resol_mean     10.0
_diffrn_reflns_number     11667
_diffrn_reflns_av_R_equivalents     0.0379
_diffrn_reflns_av_sigmaI/netI     0.0300
_diffrn_reflns_theta_min     1.92
_diffrn_reflns_theta_max     27.50
_diffrn_reflns_theta_full     27.50
_diffrn_measured_fraction_theta_max     0.999
_diffrn_measured_fraction_theta_full     0.999
_diffrn_reflns_limit_h_min     -10
_diffrn_reflns_limit_h_max     10
_diffrn_reflns_limit_k_min     -11
_diffrn_reflns_limit_k_max     11
_diffrn_reflns_limit_l_min     -13
_diffrn_reflns_limit_l_max     13
_diffrn_standards_number     0
_diffrn_standards_interval_count     ?
_diffrn_standards_interval_time     ?
_diffrn_standards_decay_%     ?
_refine_special_details
;
 Refinement of F^2^ against ALL reflections.  The weighted R-factor wR and
 goodness of fit S are based on F^2^, conventional R-factors R are based
 on F, with F set to zero for negative F^2^. The threshold expression of
 F^2^ > 2sigma(F^2^) is used only for calculating R-factors(gt) etc. and is
 not relevant to the choice of reflections for refinement.  R-factors based
 on F^2^ are statistically about twice as large as those based on F, and R-
 factors based on ALL data will be even larger.
;
_reflns_number_total     3059
_reflns_number_gt     2835
_reflns_threshold_expression     I>2\s(I)
_refine_ls_structure_factor_coef     Fsqd
_refine_ls_matrix_type     full
_refine_ls_R_factor_all     0.0272
_refine_ls_R_factor_gt     0.0245
_refine_ls_wR_factor_gt     0.0628
_refine_ls_wR_factor_ref     0.0640
_refine_ls_goodness_of_fit_ref     1.073
_refine_ls_restrained_S_all     1.073
_refine_ls_number_reflns     3059
_refine_ls_number_parameters     182
_refine_ls_number_restraints     0
_refine_ls_hydrogen_treatment     constr
_refine_ls_weighting_scheme     calc
_refine_ls_weighting_details
         'calc w=1/[\s^2^(Fo^2^)+(0.0304P)^2^+0.2245P] where P=(Fo^2^+2Fc^2^)/3'
_atom_sites_solution_hydrogens     difmap
_atom_sites_solution_primary     direct
_atom_sites_solution_secondary     difmap
_refine_ls_shift/su_max     0.003
_refine_ls_shift/su_mean     0.000
_refine_diff_density_max     0.356
_refine_diff_density_min     -0.459
_refine_ls_extinction_method     none
_refine_ls_extinction_coef     ?
loop_
    _atom_type_symbol
    _atom_type_description
    _atom_type_scat_dispersion_real
    _atom_type_scat_dispersion_imag
    _atom_type_scat_source
    'C' 'C' 0.0033 0.0016
                         'International Tables Vol C Tables 4.2.6.8 and 6.1.1.4'
    'H' 'H' 0.0000 0.0000
                         'International Tables Vol C Tables 4.2.6.8 and 6.1.1.4'
    'O' 'O' 0.0106 0.0060
                         'International Tables Vol C Tables 4.2.6.8 and 6.1.1.4'
    'F' 'F' 0.0171 0.0103
                         'International Tables Vol C Tables 4.2.6.8 and 6.1.1.4'
    'S' 'S' 0.1246 0.1234
                         'International Tables Vol C Tables 4.2.6.8 and 6.1.1.4'
    'Br' 'Br' -0.2901 2.4595
                         'International Tables Vol C Tables 4.2.6.8 and 6.1.1.4'
_computing_data_collection     '<i>APEX2</i> (Bruker, 2009)'
_computing_cell_refinement     '<i>SAINT</i> (Bruker, 2009)'
_computing_data_reduction     '<i>SAINT</i> (Bruker, 2009)'
_computing_structure_solution     '<i>SHELXS97</i> (Sheldrick, 2008)'
_computing_structure_refinement     '<i>SHELXL97</i> (Sheldrick, 2008)'
_computing_molecular_graphics
        '<i>ORTEP-3</i> (Farrugia, 1997) and <i>DIAMOND</i> (Brandenburg, 1998)'
_computing_publication_material     '<i>SHELXL97</i> (Sheldrick, 2008)'
loop_
    _atom_site_type_symbol
    _atom_site_label
    _atom_site_fract_x
    _atom_site_fract_y
    _atom_site_fract_z
    _atom_site_U_iso_or_equiv
    _atom_site_adp_type
    _atom_site_calc_flag
    _atom_site_refinement_flags
    _atom_site_occupancy
    _atom_site_symmetry_multiplicity
    _atom_site_disorder_assembly
    _atom_site_disorder_group
    Br Br1 0.17500(3) 1.14433(2) 1.025572(16) 0.03170(8) Uani d . 1 2 . .
    S S1 0.78664(6) 0.69925(5) 0.60864(4) 0.02294(10) Uani d . 1 2 . .
    F F1 0.46013(17) 0.70426(15) 0.04748(10) 0.0391(3) Uani d . 1 2 . .
    O O1 0.29411(16) 0.86282(14) 0.50431(11) 0.0227(2) Uani d . 1 2 . .
    O O2 0.81884(18) 0.83090(16) 0.67671(13) 0.0309(3) Uani d . 1 2 . .
    C C1 0.5524(2) 0.78361(19) 0.59217(15) 0.0207(3) Uani d . 1 2 . .
    C C2 0.4029(2) 0.89580(19) 0.68141(15) 0.0205(3) Uani d . 1 2 . .
    C C3 0.3839(2) 0.9576(2) 0.80375(15) 0.0224(3) Uani d . 1 2 . .
    H H3 0.4859 0.9297 0.8475 0.027 Uiso calc R 1 2 . .
    C C4 0.2095(2) 1.0613(2) 0.85784(16) 0.0236(3) Uani d . 1 2 . .
    C C5 0.0559(2) 1.1060(2) 0.79601(17) 0.0260(4) Uani d . 1 2 . .
    H H5 -0.0611 1.1781 0.8375 0.031 Uiso calc R 1 2 . .
    C C6 0.0740(2) 1.0455(2) 0.67483(17) 0.0254(4) Uani d . 1 2 . .
    H H6 -0.0279 1.0741 0.6308 0.030 Uiso calc R 1 2 . .
    C C7 0.2488(2) 0.9411(2) 0.62143(15) 0.0213(3) Uani d . 1 2 . .
    C C8 0.4801(2) 0.7684(2) 0.48847(15) 0.0209(3) Uani d . 1 2 . .
    C C9 0.5542(2) 0.6726(2) 0.36924(16) 0.0214(3) Uani d . 1 2 . .
    C C10 0.4711(2) 0.7376(2) 0.26146(16) 0.0235(3) Uani d . 1 2 . .
    H H10 0.3691 0.8438 0.2646 0.028 Uiso calc R 1 2 . .
    C C11 0.5423(3) 0.6428(2) 0.15148(16) 0.0264(4) Uani d . 1 2 . .
    C C12 0.6896(3) 0.4891(2) 0.14076(17) 0.0288(4) Uani d . 1 2 . .
    H H12 0.7343 0.4279 0.0625 0.035 Uiso calc R 1 2 . .
    C C13 0.7716(3) 0.4254(2) 0.24751(17) 0.0279(4) Uani d . 1 2 . .
    H H13 0.8746 0.3197 0.2425 0.033 Uiso calc R 1 2 . .
    C C14 0.7036(2) 0.5154(2) 0.36110(17) 0.0251(4) Uani d . 1 2 . .
    H H14 0.7589 0.4701 0.4341 0.030 Uiso calc R 1 2 . .
    C C15 0.7821(3) 0.5407(2) 0.7231(2) 0.0362(5) Uani d . 1 2 . .
    H H15A 0.9036 0.4827 0.7483 0.054 Uiso calc R 1 2 . .
    H H15B 0.7470 0.4572 0.6862 0.054 Uiso calc R 1 2 . .
    H H15C 0.6931 0.5958 0.7974 0.054 Uiso calc R 1 2 . .
loop_
    _atom_site_aniso_label
    _atom_site_aniso_U_11
    _atom_site_aniso_U_22
    _atom_site_aniso_U_33
    _atom_site_aniso_U_12
    _atom_site_aniso_U_13
    _atom_site_aniso_U_23
    Br1 0.02857(12) 0.03822(11) 0.02513(11) -0.01096(8) 0.00206(7) -0.00900(7)
    S1 0.0157(2) 0.02387(19) 0.0279(2) -0.00585(15) -0.00481(16) 0.00069(15)
    F1 0.0440(7) 0.0454(6) 0.0252(6) -0.0113(5) -0.0152(5) -0.0005(5)
    O1 0.0172(6) 0.0260(6) 0.0224(6) -0.0047(5) -0.0053(4) -0.0020(4)
    O2 0.0266(7) 0.0292(6) 0.0416(8) -0.0129(5) -0.0134(6) 0.0013(5)
    C1 0.0163(8) 0.0212(7) 0.0238(8) -0.0065(6) -0.0034(6) 0.0000(6)
    C2 0.0172(8) 0.0205(7) 0.0234(8) -0.0069(6) -0.0032(6) 0.0009(6)
    C3 0.0192(8) 0.0248(8) 0.0233(8) -0.0081(6) -0.0050(6) 0.0009(6)
    C4 0.0241(9) 0.0245(7) 0.0222(8) -0.0102(7) -0.0013(7) -0.0016(6)
    C5 0.0185(8) 0.0243(8) 0.0309(9) -0.0047(6) -0.0003(7) -0.0012(7)
    C6 0.0167(8) 0.0264(8) 0.0303(9) -0.0047(6) -0.0058(7) -0.0002(7)
    C7 0.0199(8) 0.0213(7) 0.0223(8) -0.0071(6) -0.0043(6) 0.0004(6)
    C8 0.0162(8) 0.0209(7) 0.0237(8) -0.0053(6) -0.0035(6) 0.0009(6)
    C9 0.0204(8) 0.0237(7) 0.0224(8) -0.0107(6) -0.0035(6) -0.0016(6)
    C10 0.0206(8) 0.0244(7) 0.0271(9) -0.0096(6) -0.0059(7) 0.0006(6)
    C11 0.0278(10) 0.0327(9) 0.0227(8) -0.0147(7) -0.0084(7) 0.0022(7)
    C12 0.0287(10) 0.0329(9) 0.0259(9) -0.0139(8) 0.0000(7) -0.0065(7)
    C13 0.0234(9) 0.0256(8) 0.0319(9) -0.0069(7) -0.0018(7) -0.0046(7)
    C14 0.0234(9) 0.0250(8) 0.0264(8) -0.0077(7) -0.0071(7) 0.0007(6)
    C15 0.0331(11) 0.0301(9) 0.0502(12) -0.0143(8) -0.0191(9) 0.0156(8)
_geom_special_details
;
 All esds (except the esd in the dihedral angle between two l.s. planes)
 are estimated using the full covariance matrix.  The cell esds are taken
 into account individually in the estimation of esds in distances, angles
 and torsion angles; correlations between esds in cell parameters are only
 used when they are defined by crystal symmetry.  An approximate (isotropic)
 treatment of cell esds is used for estimating esds involving l.s. planes.
;
loop_
    _geom_bond_atom_site_label_1
    _geom_bond_atom_site_label_2
    _geom_bond_site_symmetry_2
    _geom_bond_distance
    _geom_bond_publ_flag
    Br1 C4 . 1.8994(17) ?
    S1 O2 . 1.4884(13) ?
    S1 C1 . 1.7662(17) ?
    S1 C15 . 1.7951(19) ?
    F1 C11 . 1.3604(19) ?
    O1 C7 . 1.376(2) ?
    O1 C8 . 1.379(2) ?
    C1 C8 . 1.362(2) ?
    C1 C2 . 1.449(2) ?
    C2 C7 . 1.393(2) ?
    C2 C3 . 1.397(2) ?
    C3 C4 . 1.381(2) ?
    C3 H3 . 0.9500 ?
    C4 C5 . 1.402(2) ?
    C5 C6 . 1.382(2) ?
    C5 H5 . 0.9500 ?
    C6 C7 . 1.382(2) ?
    C6 H6 . 0.9500 ?
    C8 C9 . 1.459(2) ?
    C9 C14 . 1.398(2) ?
    C9 C10 . 1.405(2) ?
    C10 C11 . 1.371(2) ?
    C10 H10 . 0.9500 ?
    C11 C12 . 1.372(3) ?
    C12 C13 . 1.389(3) ?
    C12 H12 . 0.9500 ?
    C13 C14 . 1.384(2) ?
    C13 H13 . 0.9500 ?
    C14 H14 . 0.9500 ?
    C15 H15A . 0.9800 ?
    C15 H15B . 0.9800 ?
    C15 H15C . 0.9800 ?
loop_
    _geom_contact_atom_site_label_1
    _geom_contact_atom_site_label_2
    _geom_contact_distance
    _geom_contact_site_symmetry_1
    _geom_contact_site_symmetry_2
    _geom_contact_publ_flag
    Br1 O2 3.2137(13) . 2_677 ?
loop_
    _geom_angle_atom_site_label_1
    _geom_angle_atom_site_label_2
    _geom_angle_atom_site_label_3
    _geom_angle_site_symmetry_1
    _geom_angle_site_symmetry_3
    _geom_angle
    _geom_angle_publ_flag
    C4 Br1 O2 . 2_677 163.28(5) ?
    O2 S1 C1 . . 107.07(7) ?
    O2 S1 C15 . . 105.85(9) ?
    C1 S1 C15 . . 97.64(9) ?
    C7 O1 C8 . . 106.58(12) ?
    C8 C1 C2 . . 106.97(14) ?
    C8 C1 S1 . . 126.42(13) ?
    C2 C1 S1 . . 126.36(12) ?
    C7 C2 C3 . . 119.31(15) ?
    C7 C2 C1 . . 105.05(14) ?
    C3 C2 C1 . . 135.62(15) ?
    C4 C3 C2 . . 116.65(15) ?
    C4 C3 H3 . . 121.7 ?
    C2 C3 H3 . . 121.7 ?
    C3 C4 C5 . . 123.30(16) ?
    C3 C4 Br1 . . 118.41(13) ?
    C5 C4 Br1 . . 118.28(13) ?
    C6 C5 C4 . . 120.26(16) ?
    C6 C5 H5 . . 119.9 ?
    C4 C5 H5 . . 119.9 ?
    C7 C6 C5 . . 116.17(16) ?
    C7 C6 H6 . . 121.9 ?
    C5 C6 H6 . . 121.9 ?
    O1 C7 C6 . . 125.06(15) ?
    O1 C7 C2 . . 110.60(14) ?
    C6 C7 C2 . . 124.30(16) ?
    C1 C8 O1 . . 110.79(14) ?
    C1 C8 C9 . . 134.47(15) ?
    O1 C8 C9 . . 114.71(14) ?
    C14 C9 C10 . . 119.48(15) ?
    C14 C9 C8 . . 121.18(15) ?
    C10 C9 C8 . . 119.32(15) ?
    C11 C10 C9 . . 117.81(16) ?
    C11 C10 H10 . . 121.1 ?
    C9 C10 H10 . . 121.1 ?
    F1 C11 C10 . . 117.89(16) ?
    F1 C11 C12 . . 118.26(16) ?
    C10 C11 C12 . . 123.84(16) ?
    C11 C12 C13 . . 118.18(16) ?
    C11 C12 H12 . . 120.9 ?
    C13 C12 H12 . . 120.9 ?
    C14 C13 C12 . . 120.14(16) ?
    C14 C13 H13 . . 119.9 ?
    C12 C13 H13 . . 119.9 ?
    C13 C14 C9 . . 120.54(16) ?
    C13 C14 H14 . . 119.7 ?
    C9 C14 H14 . . 119.7 ?
    S1 C15 H15A . . 109.5 ?
    S1 C15 H15B . . 109.5 ?
    H15A C15 H15B . . 109.5 ?
    S1 C15 H15C . . 109.5 ?
    H15A C15 H15C . . 109.5 ?
    H15B C15 H15C . . 109.5 ?
loop_
    _geom_torsion_atom_site_label_1
    _geom_torsion_atom_site_label_2
    _geom_torsion_atom_site_label_3
    _geom_torsion_atom_site_label_4
    _geom_torsion_site_symmetry_1
    _geom_torsion_site_symmetry_2
    _geom_torsion_site_symmetry_3
    _geom_torsion_site_symmetry_4
    _geom_torsion
    _geom_torsion_publ_flag
    O2 S1 C1 C8 . . . . 139.58(15) ?
    C15 S1 C1 C8 . . . . -111.19(16) ?
    O2 S1 C1 C2 . . . . -33.90(16) ?
    C15 S1 C1 C2 . . . . 75.34(16) ?
    C8 C1 C2 C7 . . . . -0.52(18) ?
    S1 C1 C2 C7 . . . . 174.00(13) ?
    C8 C1 C2 C3 . . . . 177.77(18) ?
    S1 C1 C2 C3 . . . . -7.7(3) ?
    C7 C2 C3 C4 . . . . 0.2(2) ?
    C1 C2 C3 C4 . . . . -177.90(18) ?
    C2 C3 C4 C5 . . . . -0.4(3) ?
    C2 C3 C4 Br1 . . . . 178.50(12) ?
    C3 C4 C5 C6 . . . . 0.2(3) ?
    Br1 C4 C5 C6 . . . . -178.66(13) ?
    C4 C5 C6 C7 . . . . 0.1(3) ?
    C8 O1 C7 C6 . . . . -178.78(16) ?
    C8 O1 C7 C2 . . . . -0.97(18) ?
    C5 C6 C7 O1 . . . . 177.22(15) ?
    C5 C6 C7 C2 . . . . -0.3(3) ?
    C3 C2 C7 O1 . . . . -177.70(14) ?
    C1 C2 C7 O1 . . . . 0.92(18) ?
    C3 C2 C7 C6 . . . . 0.1(3) ?
    C1 C2 C7 C6 . . . . 178.75(16) ?
    C2 C1 C8 O1 . . . . -0.06(18) ?
    S1 C1 C8 O1 . . . . -174.57(12) ?
    C2 C1 C8 C9 . . . . -177.94(18) ?
    S1 C1 C8 C9 . . . . 7.5(3) ?
    C7 O1 C8 C1 . . . . 0.63(18) ?
    C7 O1 C8 C9 . . . . 178.96(14) ?
    C1 C8 C9 C14 . . . . 30.3(3) ?
    O1 C8 C9 C14 . . . . -147.50(16) ?
    C1 C8 C9 C10 . . . . -151.18(19) ?
    O1 C8 C9 C10 . . . . 31.0(2) ?
    C14 C9 C10 C11 . . . . -0.3(3) ?
    C8 C9 C10 C11 . . . . -178.86(15) ?
    C9 C10 C11 F1 . . . . 178.95(15) ?
    C9 C10 C11 C12 . . . . -0.2(3) ?
    F1 C11 C12 C13 . . . . -179.08(16) ?
    C10 C11 C12 C13 . . . . 0.1(3) ?
    C11 C12 C13 C14 . . . . 0.6(3) ?
    C12 C13 C14 C9 . . . . -1.2(3) ?
    C10 C9 C14 C13 . . . . 1.0(3) ?
    C8 C9 C14 C13 . . . . 179.54(17) ?
loop_
    _geom_hbond_atom_site_label_D
    _geom_hbond_atom_site_label_H
    _geom_hbond_atom_site_label_A
    _geom_hbond_site_symmetry_A
    _geom_hbond_distance_DH
    _geom_hbond_distance_HA
    _geom_hbond_distance_DA
    _geom_hbond_angle_DHA
    C13 H13 O2 2_766 0.95 2.55 3.356(2) 142
_iucr_refine_instructions_details
;
TITL 1162 IN P-1
CELL  0.71073  8.04940  8.53170 10.71100 87.62400 81.37800 66.70900
ZERR 2  0.00010  0.00010  0.00020  0.00100  0.00100  0.00100
LATT 1
SFAC C H O F S BR
UNIT 30 20 4 2 2 2
TEMP -100
L.S. 15
BOND
BOND $H
ACTA
CONF
FMAP 2
MPLA 9 C1 C2 C3 C4 C5 C6 C7 O1 C8
MPLA 6 C9 C10 C11 C12 C13 C14
EQIV $1 1-x, 2-y,2-z
EQIV $2 2-X, 1-Y, 1-Z
BIND BR1 O2_$1
HTAB C13 O2_$2
PLAN 20
SIZE 0.247 0.289 0.357
WGHT    0.030400    0.224500
FVAR       0.18746
MOLE 1
BR1   6    0.175003    1.144334    1.025572    11.00000    0.02857    0.03822 =
         0.02513   -0.00900    0.00206   -0.01096
S1    5    0.786645    0.699245    0.608638    11.00000    0.01574    0.02387 =
         0.02787    0.00069   -0.00481   -0.00585
F1    4    0.460133    0.704261    0.047484    11.00000    0.04401    0.04545 =
         0.02524   -0.00053   -0.01516   -0.01129
O1    3    0.294107    0.862820    0.504309    11.00000    0.01721    0.02597 =
         0.02239   -0.00200   -0.00530   -0.00474
O2    3    0.818841    0.830904    0.676708    11.00000    0.02658    0.02922 =
         0.04156    0.00127   -0.01340   -0.01294
C1    1    0.552431    0.783607    0.592172    11.00000    0.01625    0.02124 =
         0.02385    0.00004   -0.00337   -0.00646
C2    1    0.402863    0.895800    0.681414    11.00000    0.01720    0.02046 =
         0.02338    0.00088   -0.00319   -0.00690
C3    1    0.383913    0.957607    0.803746    11.00000    0.01923    0.02482 =
         0.02326    0.00088   -0.00503   -0.00813
AFIX  43
H3    2    0.485947    0.929707    0.847508    11.00000   -1.20000
AFIX   0
C4    1    0.209481    1.061253    0.857842    11.00000    0.02409    0.02451 =
         0.02216   -0.00160   -0.00126   -0.01020
C5    1    0.055881    1.105970    0.796005    11.00000    0.01848    0.02431 =
         0.03089   -0.00120   -0.00029   -0.00474
AFIX  43
H5    2   -0.061141    1.178104    0.837529    11.00000   -1.20000
AFIX   0
C6    1    0.073993    1.045524    0.674827    11.00000    0.01669    0.02643 =
         0.03034   -0.00022   -0.00584   -0.00469
AFIX  43
H6    2   -0.027868    1.074106    0.630792    11.00000   -1.20000
AFIX   0
C7    1    0.248761    0.941146    0.621429    11.00000    0.01986    0.02126 =
         0.02234    0.00041   -0.00432   -0.00711
C8    1    0.480124    0.768432    0.488467    11.00000    0.01625    0.02088 =
         0.02374    0.00094   -0.00354   -0.00526
C9    1    0.554212    0.672584    0.369240    11.00000    0.02041    0.02368 =
         0.02239   -0.00158   -0.00346   -0.01069
C10   1    0.471149    0.737622    0.261457    11.00000    0.02058    0.02435 =
         0.02710    0.00057   -0.00592   -0.00957
AFIX  43
H10   2    0.369064    0.843799    0.264643    11.00000   -1.20000
AFIX   0
C11   1    0.542258    0.642816    0.151477    11.00000    0.02777    0.03270 =
         0.02272    0.00219   -0.00839   -0.01468
C12   1    0.689595    0.489094    0.140757    11.00000    0.02870    0.03288 =
         0.02595   -0.00648   -0.00005   -0.01390
AFIX  43
H12   2    0.734319    0.427884    0.062474    11.00000   -1.20000
AFIX   0
C13   1    0.771632    0.425356    0.247515    11.00000    0.02342    0.02556 =
         0.03190   -0.00455   -0.00179   -0.00692
AFIX  43
H13   2    0.874645    0.319711    0.242541    11.00000   -1.20000
AFIX   0
C14   1    0.703603    0.515442    0.361104    11.00000    0.02342    0.02496 =
         0.02639    0.00074   -0.00705   -0.00769
AFIX  43
H14   2    0.758876    0.470122    0.434130    11.00000   -1.20000
AFIX   0
C15   1    0.782051    0.540746    0.723128    11.00000    0.03309    0.03006 =
         0.05016    0.01561   -0.01912   -0.01428
AFIX 137
H15A  2    0.903609    0.482727    0.748331    11.00000   -1.50000
H15B  2    0.746978    0.457209    0.686169    11.00000   -1.50000
H15C  2    0.693057    0.595773    0.797389    11.00000   -1.50000
HKLF 4
REM  1162 IN P-1
REM R1 =  0.0245 for   2835 Fo > 4sig(Fo)  and  0.0272 for all   3059 data
REM    182 parameters refined using      0 restraints
END
WGHT      0.0304      0.2245
REM Highest difference peak  0.356,  deepest hole -0.459,  1-sigma level  0.078
Q1    1   0.1706  1.2503  1.0214  11.00000  0.05    0.36
Q2    1   0.2205  1.1925  0.9642  11.00000  0.05    0.34
Q3    1   0.8776  0.6811  0.5328  11.00000  0.05    0.28
Q4    1   0.1516  1.2006  0.9610  11.00000  0.05    0.27
Q5    1   0.7679  0.6234  0.6669  11.00000  0.05    0.26
Q6    1   0.7166  0.4519  0.1902  11.00000  0.05    0.26
Q7    1   0.1471  1.0377  1.0393  11.00000  0.05    0.25
Q8    1   0.4835  0.8476  0.6450  11.00000  0.05    0.24
Q9    1   0.3227  0.9109  0.6598  11.00000  0.05    0.23
Q10   1   0.5255  0.7284  0.5542  11.00000  0.05    0.23
Q11   1   0.3413  0.8138  0.8835  11.00000  0.05    0.22
Q12   1   0.7503  0.9058  0.5207  11.00000  0.05    0.22
Q13   1   0.5217  0.7062  0.3065  11.00000  0.05    0.22
Q14   1   0.2795  1.2239  0.8799  11.00000  0.05    0.22
Q15   1   0.3045  1.2050  0.8190  11.00000  0.05    0.22
Q16   1   0.2987  1.1617  0.6215  11.00000  0.05    0.21
Q17   1   0.4027  0.9562  0.7247  11.00000  0.05    0.21
Q18   1   0.2825  1.1097  0.5341  11.00000  0.05    0.21
Q19   1   0.5207  0.7069  0.4288  11.00000  0.05    0.21
Q20   1   0.3944  0.9148  0.7365  11.00000  0.05    0.20
;
