# Supplementary material for: 5-Bromo-2-(3-fluoro­phen­yl)-3-methyl­sulfinyl-1-benzofuran
Source: Acta Crystallogr Sect E Struct Rep Online. 2012 Apr 21;68(Pt 5):o1470. doi: 10.1107/S1600536812016789 (PMC3344581; doi:10.1107/S1600536812016789)
Supplement: Supplementary file 2 [file e-68-o1470-Isup2.hkl]

# 
# h,k,l, Fc-squared, Fo-squared, sigma(Fo-squared) and status flag 
# 
data_I
_shelx_title ' 1162 IN P-1' 
_shelx_refln_list_code          4 
_shelx_F_calc_maximum      184.01 
_exptl_crystal_F_000       352.00 
_reflns_d_resolution_high  0.7697 
 
loop_ 
 _symmetry_equiv_pos_as_xyz 
 'x, y, z' 
 '-x, -y, -z' 
 
_cell_length_a     8.0494 
_cell_length_b     8.5317 
_cell_length_c    10.7110 
_cell_angle_alpha  87.624 
_cell_angle_beta   81.378 
_cell_angle_gamma  66.709 
 
_shelx_F_squared_multiplier     1.000 
 
loop_ 
 _refln_index_h 
 _refln_index_k 
 _refln_index_l 
 _refln_F_squared_calc 
 _refln_F_squared_meas 
 _refln_F_squared_sigma 
 _refln_observed_status 
   1   0   0      676.28      711.32     14.66 o 
   2   0   0     3295.00     3507.24     87.68 o 
   3   0   0     7241.89     6936.56    131.94 o 
   4   0   0      674.40      758.40     14.75 o 
   5   0   0     1138.05     1083.18     22.36 o 
   6   0   0      304.44      319.01     11.67 o 
   7   0   0       97.60      101.00      5.53 o 
   8   0   0      706.16      678.60     23.92 o 
   9   0   0       29.41       40.30      9.39 o 
  -9   1   0      747.32      685.24     34.15 o 
  -8   1   0       47.55       59.19      4.41 o 
  -7   1   0      420.25      445.84     21.06 o 
  -6   1   0     1128.62     1139.76     39.13 o 
  -5   1   0        4.58        7.94      1.22 o 
  -4   1   0     4469.23     4909.92     97.46 o 
  -3   1   0     1256.50     1214.75     22.41 o 
  -2   1   0     4080.45     4073.37     74.46 o 
  -1   1   0     9610.20     8563.94    165.30 o 
   0   1   0     2228.40     2086.01     48.19 o 
   1   1   0      971.18     1017.54     38.49 o 
   2   1   0     5540.07     5274.49    121.79 o 
   3   1   0        9.79       15.40      0.72 o 
   4   1   0      879.99      883.56     17.05 o 
   5   1   0     1459.36     1474.07     28.35 o 
   6   1   0      252.17      245.36      7.66 o 
   7   1   0      528.02      514.98     18.39 o 
   8   1   0       50.35       49.00      5.12 o 
   9   1   0       35.99       33.87      4.37 o 
  -8   2   0      183.95      160.21     11.67 o 
  -7   2   0      543.00      544.09     26.75 o 
  -6   2   0       11.50       15.12      2.39 o 
  -5   2   0     1001.31     1017.51     23.80 o 
  -4   2   0     1309.52     1339.10     24.87 o 
  -3   2   0     2155.66     2371.30     43.85 o 
  -2   2   0     1602.47     1550.95     27.11 o 
  -1   2   0     2985.46     3114.87     62.93 o 
   0   2   0      435.08      454.45      9.86 o 
   1   2   0       21.96       23.26      0.79 o 
   2   2   0    13909.92    11581.11    256.99 o 
   3   2   0     3639.70     3859.57     85.59 o 
   4   2   0      686.53      629.50     13.84 o 
   5   2   0      328.60      328.89      7.15 o 
   6   2   0      824.30      862.71     21.72 o 
   7   2   0      741.25      717.15     20.41 o 
   8   2   0       10.72       14.41      2.33 o 
   9   2   0        1.85       -1.27      3.35 o 
  10   2   0      256.15      242.67     11.36 o 
  -8   3   0      117.09      104.72      9.11 o 
  -7   3   0        7.90        5.41      4.27 o 
  -6   3   0      768.18      674.14     32.16 o 
  -5   3   0       69.60       70.11      3.12 o 
  -4   3   0       54.57       53.47      1.83 o 
  -3   3   0      760.39      779.07     13.89 o 
  -2   3   0     3500.88     3803.60     66.05 o 
  -1   3   0      913.72      966.34     17.85 o 
   0   3   0     1886.36     1901.54     42.31 o 
   1   3   0      912.16      908.93     16.84 o 
   2   3   0      491.71      478.19      9.87 o 
   3   3   0       31.24       38.76      1.20 o 
   4   3   0      819.95      797.83     14.70 o 
   5   3   0        4.92        7.95      1.93 o 
   6   3   0      915.75      916.60     21.28 o 
   7   3   0     1690.38     1696.72     48.93 o 
   8   3   0      333.43      329.27     14.96 o 
   9   3   0      512.65      470.53     17.91 o 
  10   3   0       94.42       86.77      6.28 o 
  -7   4   0       87.62       69.15      7.11 o 
  -6   4   0       16.52       18.55      2.67 o 
  -5   4   0        3.38        5.27      1.43 o 
  -4   4   0      540.13      562.37     13.59 o 
  -3   4   0       97.89       92.18      2.46 o 
  -2   4   0      359.14      372.83      6.85 o 
  -1   4   0      932.06      940.74     17.88 o 
   0   4   0      706.02      650.13     13.72 o 
   1   4   0      492.65      484.76     10.26 o 
   2   4   0      521.25      498.59      9.42 o 
   3   4   0     1466.12     1418.18     26.45 o 
   4   4   0        0.43        3.70      0.82 o 
   5   4   0     2256.32     2298.75     41.77 o 
   6   4   0      812.35      772.91     18.05 o 
   7   4   0        2.61        3.53      2.39 o 
   8   4   0     1195.05     1199.41     45.13 o 
   9   4   0      422.82      431.00     34.85 o 
  10   4   0      106.85      113.77      7.41 o 
  -6   5   0        3.21        3.06      2.52 o 
  -5   5   0        4.02        3.98      1.60 o 
  -4   5   0      481.89      448.72     11.08 o 
  -3   5   0       16.43       22.42      1.57 o 
  -2   5   0       22.42       23.92      1.15 o 
  -1   5   0      813.48      798.99     15.37 o 
   0   5   0     1469.05     1530.97     28.14 o 
   1   5   0     1258.93     1238.34     24.38 o 
   2   5   0     1425.91     1376.34     25.61 o 
   3   5   0       80.83       71.88      2.15 o 
   4   5   0     3552.51     3478.02     64.63 o 
   5   5   0      549.12      507.60      9.91 o 
   6   5   0       33.84       35.60      1.97 o 
   7   5   0      933.36      897.11     34.38 o 
   8   5   0      270.63      259.56     10.27 o 
   9   5   0        2.37        0.00      2.59 o 
  10   5   0      498.17      525.39     24.37 o 
  -5   6   0      146.23      142.65      4.77 o 
  -4   6   0       88.20       97.92      3.61 o 
  -3   6   0        9.55        9.31      1.52 o 
  -2   6   0     1382.51     1323.37     30.87 o 
  -1   6   0      220.12      207.62      4.51 o 
   0   6   0      478.17      463.37      9.09 o 
   1   6   0     1241.82     1159.86     22.91 o 
   2   6   0       38.33       40.57      1.24 o 
   3   6   0     1468.44     1429.14     26.06 o 
   4   6   0     1111.14     1064.39     21.36 o 
   5   6   0       22.57       23.60      1.19 o 
   6   6   0     2265.15     2238.74     62.10 o 
   7   6   0      269.95      264.76     16.65 o 
   8   6   0      279.20      290.76     11.96 o 
   9   6   0       82.38       92.50      4.86 o 
  10   6   0        1.36        4.02      3.43 o 
  -4   7   0      108.98      110.87      4.05 o 
  -3   7   0      461.24      444.63     12.88 o 
  -2   7   0      227.60      219.70      5.63 o 
  -1   7   0      701.55      666.92     14.72 o 
   0   7   0      560.54      553.53     11.75 o 
   1   7   0        1.43        1.61      1.08 o 
   2   7   0      984.73      956.79     19.68 o 
   3   7   0      551.90      571.42     11.38 o 
   4   7   0      225.97      227.06      4.69 o 
   5   7   0      350.35      343.41      7.57 o 
   6   7   0      244.50      255.87      8.15 o 
   7   7   0      132.24      136.79      6.63 o 
   8   7   0       12.86       15.05      3.98 o 
   9   7   0        3.91       -0.42      2.87 o 
  -3   8   0        7.86        6.29      1.93 o 
  -2   8   0      380.06      362.24      9.32 o 
  -1   8   0       81.43       88.47      3.11 o 
   0   8   0        1.92        2.15      1.21 o 
   1   8   0      209.66      200.60      6.31 o 
   2   8   0      235.66      229.49      6.99 o 
   3   8   0      109.15      103.33      4.19 o 
   4   8   0       41.31       45.47      2.54 o 
   5   8   0       47.06       48.94      2.04 o 
   6   8   0        3.31        1.56      1.73 o 
   7   8   0       30.13       23.92      4.98 o 
   8   8   0      142.63      153.54      7.70 o 
   9   8   0       21.84       25.18      4.41 o 
  -2   9   0      257.79      277.62     10.88 o 
  -1   9   0        5.13        2.13      2.22 o 
   0   9   0       49.60       49.27      2.32 o 
   1   9   0      113.69      112.90      7.56 o 
   2   9   0        9.61        7.53      2.13 o 
   3   9   0        3.26        5.17      1.90 o 
   4   9   0       94.06      100.69      5.05 o 
   5   9   0       32.08       35.29      2.23 o 
   6   9   0       37.59       38.21      2.77 o 
   7   9   0       19.54       26.29      3.48 o 
   8   9   0       49.65       51.11      4.37 o 
   0  10   0       44.46       45.17      2.63 o 
   1  10   0        3.49        1.51      2.28 o 
   2  10   0        3.04        1.97      2.20 o 
   3  10   0       25.08       24.27      3.32 o 
   4  10   0       37.31       44.99      5.43 o 
   5  10   0       11.30       10.35      3.07 o 
   6  10   0       42.43       46.10      5.69 o 
   7  10   0       42.59       45.04      4.24 o 
   3  11   0      112.29      121.79     10.24 o 
   4  11   0       16.96       15.60      3.47 o 
   5  11   0      120.82      130.90     10.24 o 
  -4 -11   1        0.97       -1.99      4.27 o 
  -7 -10   1       28.88       25.99      3.96 o 
  -6 -10   1       18.43       23.05      4.55 o 
  -5 -10   1       31.11       28.72      3.37 o 
  -4 -10   1        1.11        1.72      2.17 o 
  -3 -10   1      160.33      162.79      5.93 o 
  -2 -10   1       49.36       45.03      3.27 o 
  -1 -10   1       75.73       81.06      4.07 o 
   0 -10   1       64.70       76.92      3.21 o 
  -8  -9   1        8.63        7.24      3.56 o 
  -7  -9   1      297.61      325.43     12.97 o 
  -6  -9   1       29.75       31.87      2.23 o 
  -5  -9   1        1.37        1.52      1.42 o 
  -4  -9   1      429.94      435.95     12.49 o 
  -3  -9   1      100.77       92.05      6.90 o 
  -2  -9   1      214.29      212.46      6.91 o 
  -1  -9   1       85.87       84.44      4.45 o 
   0  -9   1      120.31      112.25      4.80 o 
   1  -9   1      381.07      389.77      9.89 o 
   2  -9   1       44.07       48.31      2.72 o 
  -9  -8   1       71.50       62.62      5.69 o 
  -8  -8   1      410.28      399.05     19.92 o 
  -7  -8   1      382.07      379.74     14.56 o 
  -6  -8   1       81.49       78.01      3.85 o 
  -5  -8   1      987.40      976.40     20.30 o 
  -4  -8   1       45.19       43.09      1.92 o 
  -3  -8   1      129.79      126.96      6.11 o 
  -2  -8   1      628.79      629.81     16.84 o 
  -1  -8   1        0.57       -0.61      1.59 o 
   0  -8   1      346.18      346.01      9.34 o 
   1  -8   1      425.24      410.58      9.55 o 
   2  -8   1       60.87       56.41      2.53 o 
   3  -8   1      206.22      223.51      6.48 o 
  -9  -7   1      361.94      396.14     18.64 o 
  -8  -7   1      201.74      197.86      8.94 o 
  -7  -7   1       96.15       91.63      5.10 o 
  -6  -7   1      580.15      590.68     29.45 o 
  -5  -7   1      499.12      498.46     14.84 o 
  -4  -7   1      240.44      246.32      5.06 o 
  -3  -7   1     1001.56      974.55     19.08 o 
  -2  -7   1       26.39       26.32      1.25 o 
  -1  -7   1     1009.96     1009.50     22.25 o 
   0  -7   1      626.10      624.28     12.84 o 
   1  -7   1      253.64      247.25      6.07 o 
   2  -7   1       22.09       26.16      1.76 o 
   3  -7   1      256.60      232.24      7.27 o 
   4  -7   1       37.93       39.50      2.75 o 
 -10  -6   1      355.53      395.73     15.65 o 
  -9  -6   1      566.00      593.38     56.91 o 
  -8  -6   1      420.47      430.30     19.49 o 
  -7  -6   1      340.24      346.13     13.26 o 
  -6  -6   1     1000.37     1006.85     34.91 o 
  -5  -6   1      770.58      748.03     14.39 o 
  -4  -6   1      538.54      503.60     11.51 o 
  -3  -6   1       57.16       54.53      1.67 o 
  -2  -6   1     1646.84     1644.17     35.04 o 
  -1  -6   1      247.91      230.59      5.02 o 
   0  -6   1       12.68       15.85      0.83 o 
   1  -6   1      500.52      518.96     10.27 o 
   2  -6   1       78.65       72.16      2.55 o 
   3  -6   1       18.89       21.20      1.63 o 
   4  -6   1        1.49        1.53      1.64 o 
   5  -6   1       47.08       55.34      3.24 o 
 -10  -5   1      164.24      170.05      9.35 o 
  -9  -5   1        0.43        1.95      2.82 o 
  -8  -5   1     1165.94     1174.11     42.79 o 
  -7  -5   1      399.55      385.10     16.28 o 
  -6  -5   1      743.97      735.92     25.85 o 
  -5  -5   1      208.16      196.90      4.53 o 
  -4  -5   1       10.32       13.72      2.81 o 
  -3  -5   1      872.39      864.02     20.75 o 
  -2  -5   1       44.28       54.31      1.57 o 
  -1  -5   1      658.58      614.11     13.09 o 
   0  -5   1        6.75        5.28      0.67 o 
   1  -5   1     1052.21     1081.31     19.18 o 
   2  -5   1      502.74      520.04     10.30 o 
   3  -5   1       13.25       17.17      1.39 o 
   4  -5   1       95.10      101.45      3.28 o 
   5  -5   1      347.14      313.45      9.42 o 
   6  -5   1       36.36       37.44      3.35 o 
 -10  -4   1       39.48       39.56      4.13 o 
  -9  -4   1       62.79       55.63      4.79 o 
  -8  -4   1      129.60      134.67      7.06 o 
  -7  -4   1      219.72      223.23      8.69 o 
  -6  -4   1      396.20      384.11     11.50 o 
  -5  -4   1       35.23       28.34      1.17 o 
  -4  -4   1     1389.40     1435.54     31.41 o 
  -3  -4   1     5587.18     5384.25    116.39 o 
  -2  -4   1      210.17      186.46      4.45 o 
  -1  -4   1       11.95       11.47      1.37 o 
   0  -4   1     2854.12     2928.66     57.16 o 
   1  -4   1     1392.65     1338.24     23.53 o 
   2  -4   1        8.16       14.07      0.74 o 
   3  -4   1     1273.95     1286.76     22.83 o 
   4  -4   1      501.30      474.02     10.76 o 
   5  -4   1      363.35      338.09     17.64 o 
   6  -4   1      403.39      398.96     20.49 o 
   7  -4   1       19.00       15.94      5.41 o 
 -10  -3   1       47.71       50.59      5.47 o 
  -9  -3   1       41.16       44.01      9.63 o 
  -8  -3   1      368.44      377.12     20.54 o 
  -7  -3   1       13.26       13.50      2.06 o 
  -6  -3   1      677.37      649.77     18.45 o 
  -5  -3   1      824.83      813.34     15.99 o 
  -4  -3   1     3577.60     3619.51     75.23 o 
  -3  -3   1      971.33      918.01     20.16 o 
  -2  -3   1       19.75       19.63      0.85 o 
  -1  -3   1    14431.37    12002.92    234.24 o 
   0  -3   1      398.64      375.73      8.03 o 
   1  -3   1      149.19      176.48      3.33 o 
   2  -3   1     2104.11     2090.57     33.43 o 
   3  -3   1      936.21     1000.47     17.77 o 
   4  -3   1      581.88      561.13     11.68 o 
   5  -3   1      519.27      540.06     13.02 o 
   6  -3   1       53.93       51.51      5.41 o 
   7  -3   1      315.85      332.37     17.93 o 
   8  -3   1      265.73      235.34     14.80 o 
  -9  -2   1      247.03      256.91     22.72 o 
  -8  -2   1       16.00       19.24      2.64 o 
  -7  -2   1      488.16      501.57     20.97 o 
  -6  -2   1      102.97       93.88      4.01 o 
  -5  -2   1      137.78      127.46      3.42 o 
  -4  -2   1     2066.33     2051.03     42.77 o 
  -3  -2   1       87.44       76.61      1.97 o 
  -2  -2   1      325.35      279.16      6.26 o 
  -1  -2   1    33860.67    28456.69   1600.40 o 
   0  -2   1      404.45      446.69     11.32 o 
   1  -2   1     5656.80     5010.94     97.60 o 
   2  -2   1     1287.32     1408.35     24.65 o 
   3  -2   1     1026.90     1114.86     19.63 o 
   4  -2   1     1691.96     1679.04     31.81 o 
   5  -2   1       13.92       13.77      2.71 o 
   6  -2   1      262.22      273.95     10.46 o 
   7  -2   1      593.31      547.51     27.03 o 
   8  -2   1        1.82        5.12      4.55 o 
  -9  -1   1        2.56        3.37      3.41 o 
  -8  -1   1      578.90      621.66     42.09 o 
  -7  -1   1      160.18      158.51      7.31 o 
  -6  -1   1       26.92       26.77      2.82 o 
  -5  -1   1     4394.07     4530.02     93.86 o 
  -4  -1   1       80.89       99.18      2.64 o 
  -3  -1   1     2616.64     2673.29     61.58 o 
  -2  -1   1    12469.58    11021.37    290.14 o 
  -1  -1   1      112.93      124.41      4.16 o 
   0  -1   1     1944.39     1891.23     70.25 o 
   1  -1   1     6379.05     5795.02    106.84 o 
   2  -1   1     1502.98     1580.46     29.70 o 
   3  -1   1     1888.20     1942.13     38.58 o 
   4  -1   1      196.48      205.73      4.45 o 
   5  -1   1      755.14      781.80     16.78 o 
   6  -1   1      803.19      827.36     37.85 o 
   7  -1   1       28.24       33.08      4.55 o 
   8  -1   1       20.24       18.86      3.84 o 
   9  -1   1       16.06       13.66      5.98 o 
  -9   0   1      211.46      220.05     15.94 o 
  -8   0   1      283.76      294.54     11.87 o 
  -7   0   1      298.89      289.87     11.26 o 
  -6   0   1     1202.91     1240.76     34.22 o 
  -5   0   1       97.87      100.94      2.88 o 
  -4   0   1     3124.95     3306.89     68.64 o 
  -3   0   1     3456.54     3568.76     67.94 o 
  -2   0   1      803.40      858.41     18.83 o 
  -1   0   1      432.56      441.95      8.83 o 
   0   0   1       96.48      108.97      3.20 o 
   1   0   1     1419.09     1576.52     32.68 o 
   2   0   1     1097.27     1235.35     30.97 o 
   3   0   1      473.25      470.42      9.73 o 
   4   0   1       14.63       16.05      0.88 o 
   5   0   1      828.23      883.94     18.80 o 
   6   0   1      650.28      597.19     20.59 o 
   7   0   1       19.82       16.57      2.82 o 
   8   0   1       12.71       10.05      4.98 o 
   9   0   1      206.80      201.84     17.36 o 
  -8   1   1      107.12      120.09      9.39 o 
  -7   1   1      511.19      489.45     17.60 o 
  -6   1   1        5.69        4.55      2.21 o 
  -5   1   1      813.84      849.53     19.48 o 
  -4   1   1      190.06      183.08      3.53 o 
  -3   1   1     1461.91     1728.40     31.10 o 
  -2   1   1     1900.19     2055.23     35.12 o 
  -1   1   1      707.20      756.51     13.94 o 
   0   1   1       31.48       35.30      0.73 o 
   1   1   1      109.84      125.48      2.74 o 
   2   1   1       49.56       62.71      1.32 o 
   3   1   1        4.04        4.96      0.99 o 
   4   1   1        7.04        9.21      0.74 o 
   5   1   1     1635.97     1626.07     36.78 o 
   6   1   1     1058.28     1065.19     35.46 o 
   7   1   1      602.58      568.73     20.00 o 
   8   1   1      830.00      833.38     28.74 o 
   9   1   1       25.72       27.93      4.84 o 
  -8   2   1      111.48       93.62      8.54 o 
  -7   2   1       19.47       18.78      4.55 o 
  -6   2   1       27.65       32.44      4.27 o 
  -5   2   1      271.52      298.56      6.83 o 
  -4   2   1       93.87      100.51      2.44 o 
  -3   2   1       21.57       29.34      1.04 o 
  -2   2   1      354.03      370.23      7.00 o 
  -1   2   1     2510.65     2506.31     50.08 o 
   0   2   1        7.89       10.66      0.42 o 
   1   2   1       77.38       73.63      1.62 o 
   2   2   1     3279.19     3241.69     61.26 o 
   3   2   1     1122.65     1107.25     21.22 o 
   4   2   1     2711.04     2750.47     55.56 o 
   5   2   1      556.09      553.79     11.66 o 
   6   2   1      198.98      199.76      5.37 o 
   7   2   1     1846.00     1807.69     59.68 o 
   8   2   1      166.71      150.93      7.34 o 
   9   2   1      451.36      444.15     25.04 o 
  10   2   1      129.01      133.92      7.74 o 
  -7   3   1       37.49       22.48      4.84 o 
  -6   3   1       60.12       60.69      3.84 o 
  -5   3   1      489.76      473.14     16.22 o 
  -4   3   1        0.94        2.94      0.91 o 
  -3   3   1      280.32      269.74      5.36 o 
  -2   3   1     1259.71     1249.97     23.11 o 
  -1   3   1      159.25      187.35      4.02 o 
   0   3   1     1690.82     1774.55     34.93 o 
   1   3   1     2513.71     2503.49     42.77 o 
   2   3   1     1758.60     1799.60     33.48 o 
   3   3   1     4862.48     4692.15    122.54 o 
   4   3   1      476.90      455.11      9.00 o 
   5   3   1     1890.07     1877.35     38.20 o 
   6   3   1      705.29      676.73     15.76 o 
   7   3   1       16.54       19.83      2.37 o 
   8   3   1       31.16       35.90      4.70 o 
   9   3   1      271.64      244.42     10.76 o 
  10   3   1       56.31       48.02      5.31 o 
  -7   4   1       14.18       13.37      4.84 o 
  -6   4   1      244.80      236.56      9.68 o 
  -5   4   1        7.19        9.42      1.64 o 
  -4   4   1      201.34      219.68      6.16 o 
  -3   4   1     1095.16     1091.87     22.16 o 
  -2   4   1        1.76        1.00      0.67 o 
  -1   4   1     1394.94     1375.41     25.97 o 
   0   4   1      434.36      398.21      8.11 o 
   1   4   1      188.37      198.91      3.83 o 
   2   4   1     1592.38     1568.43     27.04 o 
   3   4   1      355.78      317.04      7.18 o 
   4   4   1       18.08       16.83      1.58 o 
   5   4   1     2348.08     2348.15     45.01 o 
   6   4   1      126.08      130.30      3.44 o 
   7   4   1      394.19      378.54     11.49 o 
   8   4   1       51.30       52.73      3.36 o 
   9   4   1        1.38        3.75      3.40 o 
  10   4   1       93.99       94.60      6.54 o 
  -6   5   1       37.18       36.72      3.47 o 
  -5   5   1      200.87      202.33      5.81 o 
  -4   5   1      426.44      409.72     10.19 o 
  -3   5   1       78.18       77.62      2.79 o 
  -2   5   1     1348.17     1316.62     26.52 o 
  -1   5   1      272.18      246.59      5.11 o 
   0   5   1        0.88        0.53      0.53 o 
   1   5   1     2685.20     2550.97     48.21 o 
   2   5   1       91.85       86.37      1.85 o 
   3   5   1      215.60      211.19      4.16 o 
   4   5   1      924.78      851.99     16.20 o 
   5   5   1      166.81      182.87      4.19 o 
   6   5   1      125.56      123.86      3.74 o 
   7   5   1      152.57      153.02      5.68 o 
   8   5   1        4.12        6.77      2.20 o 
   9   5   1       69.50       63.17      5.19 o 
  10   5   1        4.01        2.84      4.17 o 
  -5   6   1      360.24      346.76     10.46 o 
  -4   6   1       15.66       15.18      1.81 o 
  -3   6   1      864.98      826.08     19.65 o 
  -2   6   1      124.38      135.88      3.47 o 
  -1   6   1      136.16      137.99      3.60 o 
   0   6   1      592.68      599.99     11.63 o 
   1   6   1      112.61      107.87      2.99 o 
   2   6   1      293.50      308.47      6.11 o 
   3   6   1      270.79      259.15      5.15 o 
   4   6   1       15.08       14.56      0.90 o 
   5   6   1        0.16        0.92      0.80 o 
   6   6   1       35.08       31.35      1.74 o 
   7   6   1       79.47       81.96      4.82 o 
   8   6   1       72.07       59.92      4.29 o 
   9   6   1       32.78       33.42      4.09 o 
  10   6   1       80.88       66.02      7.97 o 
  -4   7   1       92.06       95.43      4.52 o 
  -3   7   1      236.72      235.31      6.50 o 
  -2   7   1      107.92      109.13      5.79 o 
  -1   7   1       38.24       41.80      1.97 o 
   0   7   1       93.06       95.51      3.44 o 
   1   7   1       39.27       40.91      1.70 o 
   2   7   1       13.69       14.54      1.15 o 
   3   7   1      144.28      148.97      3.93 o 
   4   7   1       68.72       69.83      2.00 o 
   5   7   1       43.80       45.37      1.51 o 
   6   7   1      101.55       99.37      5.29 o 
   7   7   1      161.41      152.73      7.12 o 
   8   7   1       85.10      100.84      5.91 o 
   9   7   1      151.14      160.43      8.24 o 
  10   7   1       28.91       27.03      6.26 o 
  -3   8   1       51.81       49.20      3.44 o 
  -2   8   1        7.26        8.48      1.78 o 
  -1   8   1      135.94      136.64      4.25 o 
   0   8   1       35.62       37.90      1.96 o 
   1   8   1       11.06       12.59      1.12 o 
   2   8   1      176.59      177.27      6.90 o 
   3   8   1       80.02       81.26      3.35 o 
   4   8   1       45.94       43.93      1.84 o 
   5   8   1      380.92      378.31     13.05 o 
   6   8   1       59.73       54.81      3.31 o 
   7   8   1      119.10      120.65      6.20 o 
   8   8   1      222.77      229.61      9.95 o 
   9   8   1        2.54        7.19      3.61 o 
  -2   9   1        5.84        5.39      2.05 o 
  -1   9   1      330.72      341.54      8.96 o 
   0   9   1        1.73        1.47      1.52 o 
   1   9   1      192.03      198.72      5.50 o 
   2   9   1      213.92      219.20      7.71 o 
   3   9   1      154.82      146.34      6.55 o 
   4   9   1      496.45      509.92     24.49 o 
   5   9   1        4.54       12.00      3.00 o 
   6   9   1      116.89      118.76      7.53 o 
   7   9   1      295.80      304.17     12.14 o 
   8   9   1       26.14       32.10      4.01 o 
   0  10   1      154.09      172.08      5.37 o 
   1  10   1       62.38       75.43      3.64 o 
   2  10   1       37.25       38.66      4.50 o 
   3  10   1      369.33      374.82     15.84 o 
   4  10   1       20.17       15.44      3.69 o 
   5  10   1      206.89      217.20     10.17 o 
   6  10   1       94.75       92.77      7.68 o 
   7  10   1        2.50        1.99      3.98 o 
   4  11   1        8.24        5.82      3.89 o 
   5  11   1      125.26      129.85      7.90 o 
  -7 -10   2       85.01       92.05      5.74 o 
  -6 -10   2      319.83      329.83     18.72 o 
  -5 -10   2        7.18        6.12      2.22 o 
  -4 -10   2      186.17      186.57      7.81 o 
  -3 -10   2       47.88       46.70      3.31 o 
  -2 -10   2       51.85       49.92      3.32 o 
  -1 -10   2      229.60      242.03     10.51 o 
   0 -10   2        3.28        3.10      1.84 o 
  -8  -9   2       83.49       87.05      6.40 o 
  -7  -9   2      250.50      272.82     19.92 o 
  -6  -9   2       24.06       24.27      2.56 o 
  -5  -9   2       77.41       84.83      4.54 o 
  -4  -9   2       80.23       85.07      5.83 o 
  -3  -9   2       83.90       83.79      3.79 o 
  -2  -9   2      236.71      237.04     10.23 o 
  -1  -9   2       17.71       15.52      2.55 o 
   0  -9   2      155.97      158.10      8.18 o 
   1  -9   2        1.77       -0.02      1.62 o 
   2  -9   2        6.15        2.30      1.84 o 
  -9  -8   2      316.57      330.11     20.35 o 
  -8  -8   2       38.33       45.87      4.44 o 
  -7  -8   2       37.59       32.32      3.48 o 
  -6  -8   2      139.90      142.40      5.93 o 
  -5  -8   2       64.91       66.87      2.55 o 
  -4  -8   2       36.97       36.39      1.99 o 
  -3  -8   2      212.60      200.66      5.45 o 
  -2  -8   2       69.99       67.37      3.19 o 
  -1  -8   2       12.07       13.30      2.03 o 
   0  -8   2      114.53      115.39      3.88 o 
   1  -8   2       37.18       36.45      2.05 o 
   2  -8   2        3.64        1.69      1.52 o 
   3  -8   2        1.50        1.54      1.86 o 
  -9  -7   2      249.69      264.02     22.05 o 
  -8  -7   2      188.86      180.75      8.42 o 
  -7  -7   2      562.98      546.30     19.91 o 
  -6  -7   2        9.23       11.99      2.06 o 
  -5  -7   2        1.31        1.57      1.60 o 
  -4  -7   2      764.70      744.02     17.18 o 
  -3  -7   2       52.71       56.72      2.68 o 
  -2  -7   2       19.87       22.55      2.27 o 
  -1  -7   2       10.44       12.13      1.58 o 
   0  -7   2      398.29      402.39     10.64 o 
   1  -7   2       22.92       22.43      1.54 o 
   2  -7   2        3.08        0.42      1.34 o 
   3  -7   2       62.78       59.68      3.88 o 
   4  -7   2       22.00       11.36      2.15 o 
  -9  -6   2       43.96       49.60      8.25 o 
  -8  -6   2        0.31       -0.77      2.80 o 
  -7  -6   2       17.73       22.16      2.94 o 
  -6  -6   2        7.11        4.21      1.96 o 
  -5  -6   2       38.51       48.40      6.11 o 
  -4  -6   2      514.92      543.20     13.42 o 
  -3  -6   2       88.01       86.89      2.40 o 
  -2  -6   2      134.38      141.85      4.61 o 
  -1  -6   2      474.05      479.20      9.85 o 
   0  -6   2      563.64      535.29      9.72 o 
   1  -6   2        2.97        2.02      0.99 o 
   2  -6   2      659.32      632.37     14.04 o 
   3  -6   2       91.97       78.37      2.79 o 
   4  -6   2      152.93      139.67      4.71 o 
   5  -6   2      293.89      300.88     13.12 o 
  -9  -5   2      176.47      171.78     11.11 o 
  -8  -5   2        4.16        4.79      2.38 o 
  -7  -5   2      185.45      177.34      8.97 o 
  -6  -5   2      420.86      413.78     15.28 o 
  -5  -5   2     1189.35     1137.76     25.15 o 
  -4  -5   2      722.21      679.81     15.26 o 
  -3  -5   2        5.76        5.45      0.86 o 
  -2  -5   2     5025.98     5112.18     99.87 o 
  -1  -5   2      436.04      409.10      8.93 o 
   0  -5   2      163.53      145.42      3.62 o 
   1  -5   2      787.32      759.42     13.57 o 
   2  -5   2      287.97      275.38      6.63 o 
   3  -5   2      941.73      887.17     19.46 o 
   4  -5   2      122.13      119.41      4.01 o 
   5  -5   2        2.28        2.01      1.70 o 
   6  -5   2      402.06      411.28     15.75 o 
 -10  -4   2      161.03      132.61     11.10 o 
  -9  -4   2       72.29       76.05      5.85 o 
  -8  -4   2      195.83      200.96     10.34 o 
  -7  -4   2      113.77      108.75      4.71 o 
  -6  -4   2      810.90      800.99     22.66 o 
  -5  -4   2      289.38      279.76      6.11 o 
  -4  -4   2        4.55        5.41      0.79 o 
  -3  -4   2     1701.71     1560.85     34.17 o 
  -2  -4   2     5817.32     5928.05    128.75 o 
  -1  -4   2      680.41      710.29     14.18 o 
   0  -4   2     2645.30     2604.92     54.25 o 
   1  -4   2      142.14      144.65      3.04 o 
   2  -4   2     1370.54     1371.72     24.13 o 
   3  -4   2      362.60      355.14      6.71 o 
   4  -4   2      120.70      113.32      3.74 o 
   5  -4   2      369.72      366.30      9.59 o 
   6  -4   2       64.79       56.71      4.21 o 
   7  -4   2        1.49       -1.99      4.27 o 
  -9  -3   2      409.27      438.49     29.37 o 
  -8  -3   2        2.22       -0.14      2.40 o 
  -7  -3   2      229.49      221.88      7.60 o 
  -6  -3   2     1314.75     1292.96     35.63 o 
  -5  -3   2      208.45      213.41      5.82 o 
  -4  -3   2     2411.40     2320.55     49.87 o 
  -3  -3   2     1026.15      986.43     21.63 o 
  -2  -3   2        1.11        2.19      0.46 o 
  -1  -3   2     1477.52     1362.11     26.68 o 
   0  -3   2      395.65      403.29      8.66 o 
   1  -3   2      275.07      270.40      5.22 o 
   2  -3   2      701.84      654.93     12.32 o 
   3  -3   2        4.00        4.26      0.61 o 
   4  -3   2      381.62      396.41      8.97 o 
   5  -3   2      303.14      303.76      9.20 o 
   6  -3   2        6.19        7.72      2.91 o 
   7  -3   2       39.81       39.55      5.69 o 
   8  -3   2       17.21       11.38      5.69 o 
  -9  -2   2       13.58       15.66      4.23 o 
  -8  -2   2      250.03      252.47     19.00 o 
  -7  -2   2      481.71      489.00     23.31 o 
  -6  -2   2       51.68       52.81      2.84 o 
  -5  -2   2     1214.91     1224.60     27.87 o 
  -4  -2   2     1398.76     1429.19     28.75 o 
  -3  -2   2      686.45      651.03     13.86 o 
  -2  -2   2       28.99       23.97      1.10 o 
  -1  -2   2       16.72       21.45      0.92 o 
   0  -2   2     2089.00     2288.65     47.43 o 
   1  -2   2      415.74      416.71      8.29 o 
   2  -2   2      100.45       96.65      2.18 o 
   3  -2   2      211.18      227.89      4.95 o 
   4  -2   2     1285.24     1349.95     29.06 o 
   5  -2   2      764.12      759.88     17.51 o 
   6  -2   2       40.68       44.99      3.83 o 
   7  -2   2      131.04      141.65      9.53 o 
   8  -2   2      184.37      187.25     12.24 o 
  -9  -1   2       96.10       89.79      6.40 o 
  -8  -1   2      192.35      203.81     12.76 o 
  -7  -1   2       39.01       47.61      4.07 o 
  -6  -1   2      284.42      284.35      8.81 o 
  -5  -1   2      322.61      325.45      7.48 o 
  -4  -1   2      348.74      421.87     10.31 o 
  -3  -1   2      283.20      291.20      7.21 o 
  -2  -1   2     2995.54     2965.76     59.01 o 
  -1  -1   2       61.78       57.38      2.23 o 
   0  -1   2       46.40       58.20      1.24 o 
   1  -1   2      994.30     1041.88     18.54 o 
   2  -1   2      118.69      138.24      3.22 o 
   3  -1   2      145.33      128.95      3.57 o 
   4  -1   2     1335.07     1344.08     26.45 o 
   5  -1   2      645.68      680.66     13.72 o 
   6  -1   2     1076.69     1064.76     29.53 o 
   7  -1   2      558.29      584.91     20.50 o 
   8  -1   2        5.13        5.82      4.55 o 
   9  -1   2      150.19      162.49     11.67 o 
  -9   0   2       55.10       62.60      7.97 o 
  -8   0   2        4.89        6.73      5.69 o 
  -7   0   2       77.50       78.11      6.00 o 
  -6   0   2      255.85      263.94     15.53 o 
  -5   0   2        8.60        9.07      1.09 o 
  -4   0   2       75.08       88.50      2.32 o 
  -3   0   2      804.15      828.50     15.40 o 
  -2   0   2      848.29      897.24     18.20 o 
  -1   0   2      240.43      249.12      4.71 o 
   0   0   2      634.65      675.29     14.49 o 
   1   0   2      466.06      513.23     10.73 o 
   2   0   2      368.36      357.05      7.61 o 
   3   0   2     3748.57     4033.79     94.82 o 
   4   0   2      182.34      197.01      4.23 o 
   5   0   2      197.70      195.37      4.88 o 
   6   0   2     2211.09     2286.27     61.99 o 
   7   0   2      189.25      192.74      8.39 o 
   8   0   2      821.75      826.55     44.39 o 
   9   0   2      108.12      117.44     11.67 o 
  -8   1   2       18.10       16.50      5.69 o 
  -7   1   2       25.55       22.90      3.32 o 
  -6   1   2      480.85      493.47     21.61 o 
  -5   1   2        4.73        8.69      1.05 o 
  -4   1   2      266.12      253.12      4.74 o 
  -3   1   2     2315.13     2374.17     40.79 o 
  -2   1   2       67.58       88.05      1.87 o 
  -1   1   2     2485.62     2516.71     48.94 o 
   0   1   2     5943.64     5372.53    137.88 o 
   1   1   2     1983.74     2055.51     54.67 o 
   2   1   2    10197.64     9568.74    198.22 o 
   3   1   2     1043.69     1229.94     25.67 o 
   4   1   2     4002.52     4475.77    109.91 o 
   5   1   2     1827.44     1890.12     42.62 o 
   6   1   2       90.21       81.66      3.42 o 
   7   1   2      215.94      225.50      9.14 o 
   8   1   2      198.79      192.22     13.23 o 
   9   1   2      196.53      191.69     14.51 o 
  -8   2   2       57.80       44.68      6.55 o 
  -7   2   2      417.42      414.90     21.91 o 
  -6   2   2        0.78       -1.14      3.13 o 
  -5   2   2      619.77      652.04     15.54 o 
  -4   2   2     1997.74     2100.00     36.17 o 
  -3   2   2      567.11      585.86     10.29 o 
  -2   2   2     1549.34     1516.14     25.95 o 
  -1   2   2     1489.95     1513.41     27.69 o 
   0   2   2     3613.21     3526.26     65.40 o 
   1   2   2     2134.63     2170.11     52.58 o 
   2   2   2      433.62      435.17      9.19 o 
   3   2   2     1475.68     1503.26     33.91 o 
   4   2   2     2428.87     2642.01     67.26 o 
   5   2   2        0.55        2.51      0.82 o 
   6   2   2      568.18      589.91     13.95 o 
   7   2   2       10.77       11.93      2.31 o 
   8   2   2       12.10        7.06      2.71 o 
   9   2   2       40.68       36.48      4.02 o 
  10   2   2        7.47        6.42      6.26 o 
  -7   3   2        3.26        5.69      4.55 o 
  -6   3   2      681.87      617.51     29.88 o 
  -5   3   2      227.38      235.14      7.19 o 
  -4   3   2       21.68       21.49      1.23 o 
  -3   3   2     1776.57     1817.48     33.50 o 
  -2   3   2      197.20      168.09      3.43 o 
  -1   3   2      369.31      357.39      7.31 o 
   0   3   2     2544.44     2643.67     52.05 o 
   1   3   2       54.55       52.34      1.24 o 
   2   3   2      941.56      929.14     18.21 o 
   3   3   2      188.06      177.61      4.51 o 
   4   3   2      715.29      799.71     16.93 o 
   5   3   2       34.83       31.57      1.47 o 
   6   3   2      336.33      351.02      8.64 o 
   7   3   2       80.35       75.29      4.43 o 
   8   3   2      115.37      108.25      6.13 o 
   9   3   2       61.72       65.99      5.03 o 
  10   3   2        6.65        9.85      4.01 o 
  -7   4   2      348.52      361.68     19.92 o 
  -6   4   2      286.11      258.10     14.80 o 
  -5   4   2       54.47       56.30      2.85 o 
  -4   4   2     1311.35     1260.74     29.28 o 
  -3   4   2       59.99       60.72      2.01 o 
  -2   4   2      122.20      119.09      2.91 o 
  -1   4   2     1185.53     1194.53     23.94 o 
   0   4   2      100.51      105.85      2.46 o 
   1   4   2       99.69       98.18      2.18 o 
   2   4   2      532.90      492.49     10.44 o 
   3   4   2      190.24      197.10      4.25 o 
   4   4   2        3.62        4.94      0.70 o 
   5   4   2       77.00       66.24      1.91 o 
   6   4   2      355.90      360.09      7.99 o 
   7   4   2       10.41        8.85      4.27 o 
   8   4   2      273.57      274.20     11.17 o 
   9   4   2      163.78      159.52     10.81 o 
  10   4   2        1.86        4.66      3.89 o 
  -6   5   2       18.16       21.34      5.69 o 
  -5   5   2      190.04      185.80      6.31 o 
  -4   5   2      389.01      374.87      9.45 o 
  -3   5   2      170.75      178.94      4.35 o 
  -2   5   2      182.10      193.72      4.50 o 
  -1   5   2      164.12      174.67      4.01 o 
   0   5   2       11.75       11.39      0.74 o 
   1   5   2      316.12      311.73      6.77 o 
   2   5   2      464.63      498.41      9.92 o 
   3   5   2      106.96      122.36      2.69 o 
   4   5   2     1136.04     1133.43     23.60 o 
   5   5   2      208.72      198.52      7.17 o 
   6   5   2       88.52       92.24      3.04 o 
   7   5   2      479.90      477.00     17.18 o 
   8   5   2      333.89      333.79     13.07 o 
   9   5   2        1.76        1.99      4.27 o 
  10   5   2      418.27      402.09     23.05 o 
  -5   6   2       70.95       65.57      3.65 o 
  -4   6   2      101.83       97.11      3.56 o 
  -3   6   2       37.92       37.97      2.22 o 
  -2   6   2      603.72      601.75     14.38 o 
  -1   6   2       82.09       82.39      2.37 o 
   0   6   2      403.75      420.10      8.78 o 
   1   6   2      450.77      465.88      9.56 o 
   2   6   2       57.26       51.19      1.55 o 
   3   6   2      717.79      766.64     16.27 o 
   4   6   2      583.46      564.28     10.50 o 
   5   6   2      105.06       90.10      2.62 o 
   6   6   2      891.66      870.02     18.91 o 
   7   6   2      488.01      452.14     18.92 o 
   9   6   2      211.76      205.17     13.66 o 
  10   6   2      132.46      138.30     11.38 o 
  -4   7   2        1.36        0.69      1.84 o 
  -3   7   2      108.27      111.63      3.98 o 
  -2   7   2      487.90      475.76     11.71 o 
  -1   7   2      116.71      121.54      3.81 o 
   0   7   2      607.42      609.86     17.59 o 
   1   7   2      271.92      273.28      6.83 o 
   2   7   2      696.59      703.13     20.48 o 
   3   7   2     1646.41     1686.86     41.22 o 
   4   7   2        1.52        4.64      1.03 o 
   5   7   2      830.27      811.46     20.73 o 
   6   7   2      794.48      769.25     22.39 o 
   7   7   2      185.57      190.97      6.56 o 
   8   7   2      394.74      379.90     21.34 o 
   9   7   2       67.12       58.91      7.40 o 
  10   7   2      120.19      128.06     10.81 o 
  -3   8   2      168.32      175.46      5.53 o 
  -2   8   2        1.79        1.93      1.67 o 
  -1   8   2      638.28      665.51     16.00 o 
   0   8   2       92.51       93.83      3.24 o 
   1   8   2      337.75      355.18      8.87 o 
   2   8   2     1630.14     1638.08     46.72 o 
   3   8   2       34.43       38.88      6.26 o 
   4   8   2     1031.44     1032.78     39.01 o 
   5   8   2      342.58      349.11     11.25 o 
   6   8   2      183.60      181.93      7.89 o 
   7   8   2      191.21      205.12      8.83 o 
   8   8   2       13.67       15.94      4.55 o 
   9   8   2       33.89       28.74      6.26 o 
  -1   9   2        0.97       -1.72      1.72 o 
   0   9   2      269.79      279.93      7.51 o 
   1   9   2      247.47      260.65     11.47 o 
   2   9   2       56.60       54.31      4.50 o 
   3   9   2       36.36       40.10      5.98 o 
   4   9   2      319.02      320.04     13.57 o 
   5   9   2        1.13       -0.48      2.71 o 
   6   9   2       75.64       80.61      9.25 o 
   7   9   2       46.95       51.00      4.21 o 
   8   9   2        1.95       -3.70      4.55 o 
   0  10   2       76.32       86.02      4.10 o 
   1  10   2       14.85       18.71      2.14 o 
   2  10   2      103.94      100.71      6.48 o 
   3  10   2       53.39       61.46      4.90 o 
   4  10   2       83.71       93.21      6.11 o 
   5  10   2       11.10       12.16      3.28 o 
   6  10   2       91.55      111.55      9.11 o 
   7  10   2        0.90        4.27      4.55 o 
   4  11   2       15.30        9.86      4.70 o 
  -6 -10   3        1.29        1.52      2.48 o 
  -5 -10   3       65.88       64.99      3.59 o 
  -4 -10   3        7.13        9.65      2.44 o 
  -3 -10   3        1.20       -0.29      2.27 o 
  -2 -10   3        2.01       -0.06      2.20 o 
  -1 -10   3       24.27       26.66      2.97 o 
  -8  -9   3       63.10       60.75      5.13 o 
  -7  -9   3        2.59        2.56      3.35 o 
  -6  -9   3        4.12       -0.05      2.54 o 
  -5  -9   3      129.55      118.45      5.31 o 
  -4  -9   3        4.82        1.93      1.62 o 
  -3  -9   3       19.32       29.52      2.85 o 
  -2  -9   3        4.43        3.59      1.96 o 
  -1  -9   3      264.53      268.07      8.40 o 
   0  -9   3       32.92       30.19      2.01 o 
   1  -9   3       16.10       18.82      2.22 o 
   2  -9   3       65.17       74.56      5.12 o 
  -8  -8   3        9.09       16.47      3.76 o 
  -7  -8   3       36.63       50.48      4.44 o 
  -6  -8   3        1.47        6.50      4.98 o 
  -5  -8   3      343.82      335.13      8.45 o 
  -4  -8   3       25.70       25.38      1.91 o 
  -3  -8   3      144.38      145.96      4.36 o 
  -2  -8   3      430.08      419.28     12.81 o 
  -1  -8   3       99.26       97.88      5.59 o 
   0  -8   3       26.76       29.00      1.70 o 
   1  -8   3      413.54      404.50      9.57 o 
   2  -8   3        7.43        6.75      2.24 o 
   3  -8   3       78.01       83.14      3.98 o 
  -9  -7   3        3.10        4.81      3.28 o 
  -8  -7   3      152.87      165.71      8.02 o 
  -7  -7   3       24.60       30.99      3.56 o 
  -6  -7   3      383.61      386.48     15.79 o 
  -5  -7   3      382.14      376.76     11.94 o 
  -4  -7   3      118.63      113.65      4.89 o 
  -3  -7   3     2265.48     2160.77     52.62 o 
  -2  -7   3       46.09       37.70      2.05 o 
  -1  -7   3      272.25      271.27      6.95 o 
   0  -7   3      440.06      419.17      9.59 o 
   1  -7   3        0.08       -0.60      1.53 o 
   2  -7   3      397.54      385.74      9.14 o 
   3  -7   3       37.08       35.35      2.39 o 
   4  -7   3       35.01       37.54      2.66 o 
  -9  -6   3       82.36      103.36      7.26 o 
  -8  -6   3       13.53       10.97      3.00 o 
  -7  -6   3      508.78      523.18     19.30 o 
  -6  -6   3      173.60      184.79      8.55 o 
  -5  -6   3      151.85      153.64      6.43 o 
  -4  -6   3      723.60      669.16     20.21 o 
  -3  -6   3     1900.89     1873.01     37.04 o 
  -2  -6   3      789.63      774.59     15.67 o 
  -1  -6   3      893.15      854.85     18.27 o 
   0  -6   3       64.04       60.26      2.47 o 
   1  -6   3      757.89      731.37     15.97 o 
   2  -6   3      263.03      251.58      6.16 o 
   3  -6   3      146.18      145.00      4.65 o 
   4  -6   3      288.09      280.21      7.79 o 
   5  -6   3       38.53       40.12      2.83 o 
  -9  -5   3        1.00        2.81      2.98 o 
  -8  -5   3      293.25      312.45     20.12 o 
  -7  -5   3      457.74      469.35     17.40 o 
  -6  -5   3      246.95      248.84     10.60 o 
  -5  -5   3     1645.39     1613.32     59.23 o 
  -4  -5   3      258.50      249.13      6.10 o 
  -3  -5   3       64.77       58.17      2.05 o 
  -2  -5   3     1047.62     1040.15     22.68 o 
  -1  -5   3      464.46      492.18     13.32 o 
   0  -5   3      780.29      754.73     15.49 o 
   1  -5   3      401.81      376.34      8.65 o 
   2  -5   3        5.73        5.94      0.92 o 
   3  -5   3      640.51      607.69     15.09 o 
   4  -5   3      126.57      125.61      4.20 o 
   5  -5   3       16.25       17.51      1.99 o 
   6  -5   3       10.03        7.93      3.61 o 
  -9  -4   3      336.42      345.44     29.04 o 
  -8  -4   3      127.89      120.26      5.58 o 
  -7  -4   3      115.02      117.48      5.71 o 
  -6  -4   3     1237.60     1231.27     50.80 o 
  -5  -4   3      255.74      254.73     15.37 o 
  -4  -4   3      342.20      313.60      8.38 o 
  -3  -4   3      916.87      836.21     18.52 o 
  -2  -4   3      177.45      193.40      4.73 o 
  -1  -4   3      215.29      266.40      5.64 o 
   0  -4   3      297.61      273.34      6.15 o 
   1  -4   3       10.64        9.65      0.70 o 
   2  -4   3       58.60       57.59      1.83 o 
   3  -4   3      598.23      589.67     13.03 o 
   4  -4   3     1095.27     1055.13     22.70 o 
   5  -4   3      146.49      144.16      5.11 o 
   6  -4   3      197.24      195.14     11.95 o 
   7  -4   3      224.35      220.82     13.66 o 
  -9  -3   3       30.95       35.14      5.67 o 
  -8  -3   3       81.44       80.22      4.96 o 
  -7  -3   3      211.01      206.77     10.62 o 
  -6  -3   3       69.23       84.81      6.69 o 
  -5  -3   3      232.65      249.64      6.77 o 
  -4  -3   3      473.12      427.68      8.91 o 
  -3  -3   3      988.71      955.06     23.60 o 
  -2  -3   3      190.79      206.43      5.11 o 
  -1  -3   3      121.79      103.87      3.09 o 
   0  -3   3     1287.73     1365.90     31.60 o 
   1  -3   3       24.10       24.96      0.93 o 
   2  -3   3     1597.79     1613.59     32.21 o 
   3  -3   3     1743.60     1747.37     31.06 o 
   4  -3   3        7.53        6.67      1.15 o 
   5  -3   3     1872.00     1873.94     42.25 o 
   6  -3   3      447.30      429.29     15.86 o 
   7  -3   3      149.81      146.84      9.96 o 
   8  -3   3      222.40      209.16     13.37 o 
  -9  -2   3        1.44        2.32      3.70 o 
  -8  -2   3       37.63       43.02      3.30 o 
  -7  -2   3      435.60      434.50     20.45 o 
  -6  -2   3        0.46        3.30      6.08 o 
  -5  -2   3       10.40       12.36      1.38 o 
  -4  -2   3     1996.29     1982.35     46.06 o 
  -3  -2   3      429.00      407.28      7.40 o 
  -2  -2   3      669.45      638.23     14.44 o 
  -1  -2   3     4917.70     4622.82    130.16 o 
   0  -2   3      133.91      146.71      4.76 o 
   1  -2   3     5508.78     5147.24    132.27 o 
   2  -2   3     1937.61     2058.06     36.26 o 
   3  -2   3      267.72      262.68      5.99 o 
   4  -2   3     1012.79     1006.06     19.98 o 
   5  -2   3      785.62      828.90     19.05 o 
   6  -2   3        5.68        4.25      1.90 o 
   7  -2   3      917.04      930.94     50.08 o 
   8  -2   3        3.57        1.71      4.27 o 
  -9  -1   3        6.41        7.11      3.69 o 
  -8  -1   3      144.72      149.87     12.50 o 
  -7  -1   3      168.68      170.56      6.37 o 
  -6  -1   3      107.38      115.08      5.94 o 
  -5  -1   3     1304.12     1298.75     35.49 o 
  -4  -1   3      311.43      318.02      8.06 o 
  -3  -1   3      207.69      180.82      4.22 o 
  -2  -1   3     4348.15     4020.01     78.39 o 
  -1  -1   3       38.99       44.83      1.06 o 
   0  -1   3     2764.57     2731.21     54.91 o 
   1  -1   3     5983.74     5480.11    126.50 o 
   2  -1   3       37.06       63.39      1.55 o 
   3  -1   3     5421.32     5815.39    120.36 o 
   4  -1   3     1177.95     1273.27     26.87 o 
   5  -1   3      241.99      230.19      5.80 o 
   6  -1   3      707.42      782.36     31.64 o 
   7  -1   3       17.68       17.63      2.71 o 
   8  -1   3      261.05      269.06     11.67 o 
   9  -1   3       81.91       70.29      7.68 o 
  -8   0   3      245.51      259.26     15.37 o 
  -7   0   3       84.01       85.04      6.63 o 
  -6   0   3      990.98     1010.77     36.82 o 
  -5   0   3      914.69      938.75     21.54 o 
  -4   0   3     1549.47     1559.91     28.87 o 
  -3   0   3     2783.18     2708.11     49.72 o 
  -2   0   3       53.32       54.83      1.42 o 
  -1   0   3     3624.29     3517.43     75.03 o 
   0   0   3     4646.65     4419.32    113.44 o 
   1   0   3        9.06        9.49      0.40 o 
   2   0   3     3731.94     3873.29     80.20 o 
   3   0   3     4543.82     4927.39    113.50 o 
   4   0   3      486.70      483.32     10.51 o 
   5   0   3     1553.04     1645.29     32.42 o 
   6   0   3       12.81       15.23      1.69 o 
   7   0   3       82.41       86.90      4.73 o 
   8   0   3      159.74      158.11      7.54 o 
   9   0   3        1.05        2.28      3.22 o 
  -8   1   3      112.78      102.73      9.11 o 
  -7   1   3     1108.98     1031.84     48.66 o 
  -6   1   3       77.51       89.96      7.18 o 
  -5   1   3      719.12      717.50     18.05 o 
  -4   1   3     1783.55     1808.62     31.11 o 
  -3   1   3      108.94      103.26      2.33 o 
  -2   1   3     2660.54     2661.38     48.77 o 
  -1   1   3     4527.36     4454.07    118.40 o 
   0   1   3      161.02      162.16      2.99 o 
   1   1   3     5080.00     4825.44     96.88 o 
   2   1   3      496.55      552.53     13.36 o 
   3   1   3        0.04        1.12      0.46 o 
   4   1   3      136.50      114.94      2.89 o 
   5   1   3      647.35      703.74     15.13 o 
   6   1   3        0.74        1.99      1.40 o 
   7   1   3      337.54      319.16     11.85 o 
   8   1   3      152.07      143.61      6.92 o 
   9   1   3       19.17       17.09      3.72 o 
  -8   2   3      482.90      444.49     23.90 o 
  -7   2   3      126.68      129.48     10.24 o 
  -6   2   3      382.46      359.98     18.78 o 
  -5   2   3     1574.97     1536.73     35.38 o 
  -4   2   3       29.17       31.29      1.14 o 
  -3   2   3     1616.27     1708.72     29.38 o 
  -2   2   3     1008.93     1086.84     20.09 o 
  -1   2   3       77.38       77.94      1.73 o 
   0   2   3     3428.60     3543.31     72.92 o 
   1   2   3       86.21       87.09      2.01 o 
   2   2   3      122.10      153.92      4.34 o 
   3   2   3      638.98      666.71     14.05 o 
   4   2   3      365.57      348.95      7.61 o 
   5   2   3      136.46      143.48      3.88 o 
   6   2   3       66.16       65.75      2.43 o 
   7   2   3      784.18      744.59     25.52 o 
   8   2   3       12.49        8.58      2.71 o 
   9   2   3       15.20       14.57      3.52 o 
  10   2   3      812.73      799.81     28.35 o 
  -7   3   3      102.69      101.02      9.11 o 
  -6   3   3      364.07      350.30     18.78 o 
  -5   3   3      334.96      299.60      8.91 o 
  -4   3   3      770.81      781.04     16.10 o 
  -3   3   3      349.35      356.85      7.64 o 
  -2   3   3      155.09      156.06      3.01 o 
  -1   3   3      200.23      239.80      4.67 o 
   0   3   3      328.70      317.95      5.98 o 
   1   3   3     1792.93     1983.86     45.07 o 
   2   3   3      416.85      432.40      9.60 o 
   3   3   3     2606.19     2759.83     65.11 o 
   4   3   3      371.72      370.17      8.10 o 
   5   3   3      254.53      228.15      5.29 o 
   6   3   3     1281.24     1289.23     29.47 o 
   7   3   3      154.12      153.63      6.83 o 
   8   3   3      193.91      178.99      8.05 o 
   9   3   3     1095.76     1077.16     36.98 o 
  10   3   3        7.56       10.41      3.69 o 
  -6   4   3       59.79       40.98      5.98 o 
  -5   4   3       79.65       70.50      3.30 o 
  -4   4   3      208.46      202.98      5.62 o 
  -3   4   3      996.07      985.21     20.08 o 
  -2   4   3       46.30       43.80      1.53 o 
  -1   4   3     3038.90     3104.59     61.62 o 
   0   4   3      577.19      604.99     12.22 o 
   1   4   3      356.05      418.37      7.44 o 
   2   4   3     4961.22     5011.36    103.22 o 
   3   4   3      349.38      322.21      6.80 o 
   4   4   3      477.04      485.91     11.85 o 
   5   4   3     2674.30     2696.57     56.35 o 
   6   4   3      220.74      225.03      5.88 o 
   7   4   3     1709.03     1656.87     45.23 o 
   8   4   3      272.32      283.23     13.80 o 
   9   4   3        0.21        0.85      3.98 o 
  10   4   3      370.39      344.61     20.20 o 
  -6   5   3       28.48       32.16      5.69 o 
  -5   5   3      161.82      174.09      6.15 o 
  -4   5   3      339.22      332.15      8.61 o 
  -3   5   3      282.87      267.68      6.46 o 
  -2   5   3     1885.58     1886.42     37.77 o 
  -1   5   3      305.24      299.86      6.46 o 
   0   5   3        2.78        3.86      0.70 o 
   1   5   3     4363.13     4524.17     94.92 o 
   2   5   3      445.50      434.35      9.25 o 
   3   5   3      441.91      488.01     10.39 o 
   4   5   3     2747.82     2762.51     58.30 o 
   5   5   3      173.33      169.08      4.67 o 
   6   5   3     1082.70     1099.46     29.22 o 
   7   5   3      435.85      408.31     14.98 o 
   8   5   3        8.02        2.85      3.98 o 
   9   5   3      458.24      494.29     26.46 o 
  10   5   3       10.01       11.10      5.41 o 
  -5   6   3      273.99      259.21      8.28 o 
  -4   6   3       14.35       14.68      1.84 o 
  -3   6   3      164.14      167.13      4.92 o 
  -2   6   3      571.60      579.52     17.09 o 
  -1   6   3        0.39        2.16      1.19 o 
   0   6   3     1253.96     1261.88     29.19 o 
   1   6   3     1835.77     1851.38     36.85 o 
   2   6   3      356.61      361.31      7.84 o 
   3   6   3     3607.10     3660.45     75.74 o 
   4   6   3      127.97      116.20      3.86 o 
   5   6   3      673.10      649.13     14.55 o 
   6   6   3      680.65      653.00     16.07 o 
   7   6   3        4.61        8.41      2.19 o 
   8   6   3      187.44      180.13     11.95 o 
   9   6   3      309.20      289.69     17.36 o 
  10   6   3      103.94      101.31      9.11 o 
  -4   7   3      148.98      152.05      4.99 o 
  -3   7   3      586.36      628.56     15.34 o 
  -2   7   3      112.11      114.37      3.83 o 
  -1   7   3      878.27      896.30     21.10 o 
   0   7   3      715.40      749.79     17.60 o 
   1   7   3     1033.22     1062.22     24.73 o 
   2   7   3      240.84      235.43      7.63 o 
   3   7   3      629.28      616.47     38.84 o 
   4   7   3      254.94      256.32      8.46 o 
   5   7   3      317.02      317.97     11.90 o 
   6   7   3       20.62       19.98      2.59 o 
   7   7   3      134.32      127.63     11.52 o 
   9   7   3       29.59       21.63      5.12 o 
  10   7   3        2.78       -0.85      5.41 o 
  -3   8   3       33.77       37.35      2.55 o 
  -2   8   3      256.37      258.38      7.15 o 
  -1   8   3      149.30      162.84      7.17 o 
   0   8   3      117.02      120.59      3.91 o 
   1   8   3      199.57      206.44      6.50 o 
   2   8   3      169.09      182.23      5.71 o 
   3   8   3        3.67        3.85      3.56 o 
   4   8   3       10.63        9.81      2.71 o 
   5   8   3      341.31      356.02     11.46 o 
   6   8   3      104.43      111.59      5.84 o 
   7   8   3       15.91       20.30      3.08 o 
   8   8   3      168.19      164.20     11.67 o 
   9   8   3        1.41        5.41      4.84 o 
  -1   9   3       41.24       49.61      3.11 o 
   0   9   3       60.19       68.86      4.16 o 
   1   9   3      393.83      400.54     12.04 o 
   2   9   3       20.89       26.63      1.89 o 
   3   9   3      160.78      173.69      8.62 o 
   4   9   3        6.06        7.53      2.91 o 
   5   9   3       87.07       99.41      6.20 o 
   6   9   3      101.50      103.87      8.54 o 
   7   9   3      154.01      165.11     11.24 o 
   8   9   3       20.30       20.77      5.41 o 
   1  10   3      326.20      355.04     13.37 o 
   2  10   3       29.70       34.13      2.34 o 
   3  10   3       91.37      102.57      6.60 o 
   4  10   3      242.25      272.13     12.48 o 
   5  10   3      317.46      351.02     14.99 o 
   6  10   3      145.25      151.39     11.10 o 
   7  10   3        7.82        8.25      4.84 o 
  -5 -10   4        0.28        0.34      2.47 o 
  -4 -10   4      121.36      126.51      6.53 o 
  -3 -10   4      122.48      132.47      7.23 o 
  -2 -10   4       19.05       15.60      2.73 o 
  -1 -10   4       63.59       71.01      4.85 o 
  -7  -9   4      178.09      210.01      9.60 o 
  -6  -9   4       67.17       65.61      4.41 o 
  -5  -9   4      155.26      159.76      7.04 o 
  -4  -9   4     1109.86     1067.26     24.73 o 
  -3  -9   4       10.77       11.75      2.27 o 
  -2  -9   4      445.07      446.29     16.10 o 
  -1  -9   4      125.68      116.74      5.10 o 
   0  -9   4      115.44      121.87      5.11 o 
   1  -9   4      308.24      315.99     11.58 o 
  -8  -8   4      272.07      291.10     12.23 o 
  -7  -8   4        8.93       11.75      3.41 o 
  -6  -8   4      443.64      419.55     19.49 o 
  -5  -8   4      289.33      289.86      8.27 o 
  -4  -8   4      112.43       90.00      3.61 o 
  -3  -8   4      782.36      753.60     27.15 o 
  -2  -8   4      129.09      123.30      5.30 o 
  -1  -8   4      109.25      117.86      4.72 o 
   0  -8   4      231.80      232.61      6.73 o 
   1  -8   4       11.61        6.76      1.75 o 
   2  -8   4      212.97      212.59      6.46 o 
   3  -8   4       79.63       79.98      3.66 o 
  -8  -7   4       39.87       37.08      3.96 o 
  -7  -7   4      459.15      470.10     24.47 o 
  -6  -7   4      381.18      368.98     15.25 o 
  -5  -7   4        6.67        4.92      3.70 o 
  -4  -7   4      138.66      135.30      5.27 o 
  -3  -7   4      126.39      117.83      4.07 o 
  -2  -7   4       35.02       30.52      1.92 o 
  -1  -7   4      226.01      218.73      6.40 o 
   0  -7   4      234.30      223.30      8.89 o 
   1  -7   4       74.09       73.33      4.08 o 
   2  -7   4      318.40      306.82      8.33 o 
   3  -7   4      150.10      146.04      4.98 o 
   4  -7   4       74.09       83.60      3.74 o 
  -9  -6   4        8.23        9.88      3.35 o 
  -8  -6   4      186.71      169.83     19.92 o 
  -7  -6   4      426.86      437.95     22.77 o 
  -6  -6   4       30.12       31.04      3.31 o 
  -5  -6   4      332.53      327.52     13.47 o 
  -4  -6   4      507.99      495.03     19.42 o 
  -3  -6   4       65.43       61.82      3.10 o 
  -2  -6   4       53.92       48.45      3.14 o 
  -1  -6   4      260.40      257.87      7.17 o 
   0  -6   4      113.98      109.67      2.98 o 
   1  -6   4       37.90       39.58      1.81 o 
   2  -6   4      307.93      304.87      8.06 o 
   3  -6   4      170.54      155.14      4.94 o 
   4  -6   4      222.19      204.46      6.25 o 
   5  -6   4      129.54      127.60      6.56 o 
  -9  -5   4      119.71      113.61      9.88 o 
  -8  -5   4      174.29      171.54      6.84 o 
  -7  -5   4        5.15        2.28      3.41 o 
  -6  -5   4        2.69        5.20      6.69 o 
  -5  -5   4      507.72      481.78     18.87 o 
  -4  -5   4       53.78       58.40      4.13 o 
  -3  -5   4      155.38      145.64      5.49 o 
  -2  -5   4       92.19       92.95      2.83 o 
  -1  -5   4      101.86      108.67      2.85 o 
   0  -5   4      294.23      318.18      6.86 o 
   1  -5   4      413.40      417.84     10.08 o 
   2  -5   4      671.87      647.16     15.31 o 
   3  -5   4      185.64      173.78      4.60 o 
   4  -5   4      906.80      882.90     25.39 o 
   5  -5   4      115.73      105.88      4.53 o 
   6  -5   4      262.37      280.33     11.71 o 
  -9  -4   4       50.77       55.34      4.26 o 
  -8  -4   4       85.67       84.82      4.60 o 
  -7  -4   4       13.19       10.96      2.47 o 
  -6  -4   4      144.14      135.97      5.68 o 
  -5  -4   4      332.35      335.42     13.54 o 
  -4  -4   4       40.05       45.63      3.08 o 
  -3  -4   4      688.37      635.22     16.13 o 
  -2  -4   4     1333.08     1371.28     33.88 o 
  -1  -4   4      456.94      475.07     13.57 o 
   0  -4   4     3219.09     3238.79     56.83 o 
   1  -4   4      675.62      675.41     17.24 o 
   2  -4   4     1915.32     1903.55     40.93 o 
   3  -4   4      402.89      379.18      9.32 o 
   4  -4   4      221.16      211.75      5.75 o 
   5  -4   4      235.40      224.02      7.12 o 
   6  -4   4      336.33      317.27     12.72 o 
   7  -4   4       25.58       24.47      5.41 o 
  -9  -3   4       73.34       82.00      9.20 o 
  -8  -3   4       13.63       13.80      4.73 o 
  -7  -3   4      280.33      267.81     12.82 o 
  -6  -3   4      549.51      520.49     33.86 o 
  -5  -3   4        5.57       10.30      4.24 o 
  -4  -3   4     1207.34     1118.57     24.70 o 
  -3  -3   4     1245.17     1159.20     25.49 o 
  -2  -3   4      423.31      419.27      9.60 o 
  -1  -3   4     4294.07     4321.69    105.18 o 
   0  -3   4      623.02      632.72     11.36 o 
   1  -3   4      741.46      701.82     14.27 o 
   2  -3   4     4204.11     4283.55     84.73 o 
   3  -3   4        6.73        7.56      1.05 o 
   4  -3   4      943.86      918.69     23.10 o 
   5  -3   4      264.98      269.59      6.95 o 
   6  -3   4       81.15       83.68      4.04 o 
   7  -3   4      465.35      457.01     23.33 o 
  -9  -2   4       25.51       26.21      3.46 o 
  -8  -2   4      247.64      249.61     17.65 o 
  -7  -2   4      779.45      783.67     41.38 o 
  -6  -2   4        4.01        6.94      2.37 o 
  -5  -2   4     2046.65     2045.53     58.33 o 
  -4  -2   4     1285.79     1220.20     24.26 o 
  -3  -2   4     1413.53     1314.64     26.01 o 
  -2  -2   4     3784.17     3650.01     73.08 o 
  -1  -2   4      116.74      116.60      2.97 o 
   0  -2   4      974.74      943.87     19.89 o 
   1  -2   4     3228.69     3180.58     65.91 o 
   2  -2   4      144.45      154.49      3.91 o 
   3  -2   4      565.89      534.02     10.16 o 
   4  -2   4     1407.56     1497.40     27.72 o 
   5  -2   4      785.90      790.32     18.23 o 
   6  -2   4       31.03       40.41      2.73 o 
   7  -2   4       63.30       75.56      3.94 o 
   8  -2   4       43.14       58.62      6.55 o 
  -9  -1   4      264.34      291.70     15.90 o 
  -8  -1   4      977.71      994.16     71.40 o 
  -7  -1   4      224.36      226.45     17.22 o 
  -6  -1   4     1029.94     1016.32     37.33 o 
  -5  -1   4      838.18      845.70     24.81 o 
  -4  -1   4     1089.44     1099.29     25.99 o 
  -3  -1   4      865.01      797.64     15.98 o 
  -2  -1   4     1702.87     1728.30     33.81 o 
  -1  -1   4     2621.09     2527.30     51.11 o 
   0  -1   4     1835.71     1793.53     36.04 o 
   1  -1   4       37.38       47.17      1.30 o 
   2  -1   4      249.10      217.79      4.31 o 
   3  -1   4      129.80      111.28      2.70 o 
   4  -1   4       33.53       43.80      1.67 o 
   5  -1   4       28.08       24.92      2.09 o 
   6  -1   4      786.82      778.24     21.91 o 
   7  -1   4       19.94       23.35      3.21 o 
   8  -1   4       14.93       13.38      3.22 o 
   9  -1   4      307.06      338.73     21.06 o 
  -8   0   4       15.48       13.25      3.62 o 
  -7   0   4      477.92      480.12     27.58 o 
  -6   0   4      767.41      756.88     34.59 o 
  -5   0   4      118.20      117.03      4.71 o 
  -4   0   4     1392.36     1397.30     28.19 o 
  -3   0   4      800.43      857.41     15.99 o 
  -2   0   4      371.58      390.93      7.47 o 
  -1   0   4     2596.19     2702.07     46.66 o 
   0   0   4      360.09      365.69      7.12 o 
   1   0   4      701.88      693.14     12.81 o 
   2   0   4      603.98      623.01     11.59 o 
   3   0   4      551.71      560.45     12.01 o 
   4   0   4      251.25      243.88      5.61 o 
   5   0   4      203.12      190.41      4.64 o 
   6   0   4      465.11      449.85     13.07 o 
   7   0   4      160.00      156.27      5.64 o 
   8   0   4       65.78       70.51     13.09 o 
   9   0   4      386.68      393.11     25.75 o 
  -8   1   4      194.74      200.62     13.94 o 
  -7   1   4      215.22      202.90     13.09 o 
  -6   1   4      278.06      261.61     13.64 o 
  -5   1   4     2042.64     2072.19     50.58 o 
  -4   1   4       86.01       83.16      2.16 o 
  -3   1   4        3.09        3.24      0.60 o 
  -2   1   4     2329.13     2560.84     46.92 o 
  -1   1   4      160.28      208.43      4.97 o 
   0   1   4      188.74      187.63      3.68 o 
   1   1   4     1955.57     2111.72     42.22 o 
   2   1   4     1746.94     1890.11     34.63 o 
   3   1   4      575.07      645.60     13.66 o 
   4   1   4      192.56      147.85      3.57 o 
   5   1   4     1054.41     1084.62     23.00 o 
   6   1   4      218.49      203.62      6.56 o 
   7   1   4       22.11       21.85      2.09 o 
   8   1   4     1194.42     1163.69     47.66 o 
   9   1   4       72.54       63.63      4.83 o 
  -7   2   4       10.29        9.96      5.41 o 
  -6   2   4       39.07       39.27      5.41 o 
  -5   2   4       37.13       30.86      3.52 o 
  -4   2   4      772.18      746.69     13.21 o 
  -3   2   4      240.37      250.83      5.05 o 
  -2   2   4     1233.35     1260.28     23.33 o 
  -1   2   4      928.16      978.08     18.18 o 
   0   2   4     3735.21     3870.68     88.98 o 
   1   2   4     2308.09     2471.85     42.85 o 
   2   2   4      113.40       96.88      2.75 o 
   3   2   4     1824.17     1924.29     39.98 o 
   4   2   4     2141.63     2214.49     46.10 o 
   5   2   4        1.15        2.61      0.80 o 
   6   2   4     2600.99     2605.53     58.79 o 
   7   2   4      309.16      332.52     10.06 o 
   8   2   4      313.63      309.69     11.96 o 
   9   2   4      427.43      408.80     15.57 o 
  10   2   4       25.16       27.32      5.98 o 
  -7   3   4        8.55        1.14      5.41 o 
  -6   3   4      289.77      313.02     17.36 o 
  -5   3   4      270.39      265.25      8.08 o 
  -4   3   4      109.49       98.95      2.90 o 
  -3   3   4     3417.32     3449.27     68.80 o 
  -2   3   4       24.94       28.93      1.16 o 
  -1   3   4      644.77      633.46     11.86 o 
   0   3   4     6070.80     6054.06    114.16 o 
   1   3   4        2.79        9.19      0.59 o 
   2   3   4     3796.48     3892.02    112.78 o 
   3   3   4     1772.29     1807.12     42.77 o 
   4   3   4        4.43        5.83      0.73 o 
   5   3   4     3973.04     4160.84     86.60 o 
   6   3   4        9.58       14.76      2.27 o 
   7   3   4      109.28       99.30      4.15 o 
   8   3   4      880.37      846.11     29.03 o 
   9   3   4      166.26      169.32     11.95 o 
  10   3   4        2.48       -0.57      4.27 o 
  -6   4   4      213.31      208.02     13.09 o 
  -5   4   4       29.64       33.09      3.20 o 
  -4   4   4      990.58     1019.92     24.11 o 
  -3   4   4        4.13        4.84      1.07 o 
  -2   4   4      139.02      143.21      3.48 o 
  -1   4   4     2661.53     2701.93     53.96 o 
   0   4   4       40.38       46.74      1.44 o 
   1   4   4      678.80      652.04     13.59 o 
   2   4   4     6044.00     6259.38    151.65 o 
   3   4   4      505.61      528.24     11.77 o 
   4   4   4     1436.69     1431.13     33.99 o 
   5   4   4      106.89      105.81      2.84 o 
   6   4   4      117.66      117.08      3.52 o 
   7   4   4      299.31      300.10     11.36 o 
   8   4   4       35.55       33.86      5.12 o 
   9   4   4       39.61       33.01      5.69 o 
  10   4   4       78.44       73.70      7.68 o 
  -5   5   4      278.64      275.31      8.73 o 
  -4   5   4      234.49      251.77      6.88 o 
  -3   5   4      364.62      374.41     11.66 o 
  -2   5   4     1450.35     1479.79     34.38 o 
  -1   5   4       99.81      106.00      2.91 o 
   0   5   4     1732.29     1769.97     35.39 o 
   1   5   4      519.41      490.47     10.38 o 
   2   5   4       12.20       15.00      0.96 o 
   3   5   4      122.05      108.23      3.02 o 
   4   5   4      502.14      469.16     10.59 o 
   5   5   4       94.21       94.57      3.05 o 
   6   5   4       83.91       78.67      3.17 o 
   7   5   4      304.65      311.12      9.13 o 
   8   5   4       77.06       76.26      6.83 o 
   9   5   4        4.00        6.26      4.27 o 
  10   5   4       66.22       64.03      7.68 o 
  -4   6   4      227.88      230.32     10.15 o 
  -3   6   4      251.63      255.01      6.88 o 
  -2   6   4      168.08      179.06      5.86 o 
  -1   6   4      707.99      706.32     16.83 o 
   0   6   4      168.82      179.10      4.85 o 
   1   6   4      170.03      179.87      4.75 o 
   2   6   4       73.27       65.78      2.47 o 
   3   6   4       10.25        8.40      1.64 o 
   4   6   4      553.08      599.07     18.19 o 
   5   6   4      284.96      298.53      9.58 o 
   6   6   4      152.14      151.11      6.74 o 
   7   6   4       80.04       75.63      4.52 o 
   8   6   4       28.31       35.00      5.41 o 
   9   6   4      339.88      332.09     19.35 o 
  10   6   4       23.43       25.90      6.26 o 
  -3   7   4        6.18        7.21      1.92 o 
  -2   7   4        0.11       -1.18      2.19 o 
  -1   7   4       24.30       25.25      1.79 o 
   0   7   4     1205.68     1236.25     28.68 o 
   1   7   4       65.05       61.02      2.74 o 
   2   7   4      206.99      216.60      6.63 o 
   3   7   4       99.48      103.32      9.53 o 
   4   7   4       60.83       64.65      3.25 o 
   5   7   4      111.59      115.56      4.69 o 
   6   7   4      172.46      167.61      7.34 o 
   7   7   4       20.09       24.66      3.00 o 
   8   7   4      391.94      388.72     21.63 o 
   9   7   4      178.93      180.42     12.81 o 
  -2   8   4       88.29       94.15      3.71 o 
  -1   8   4       41.38       40.78      2.64 o 
   0   8   4      284.96      283.00     11.10 o 
   1   8   4      112.58      112.76      4.30 o 
   2   8   4      180.27      180.88      5.87 o 
   3   8   4      107.47      103.09      6.55 o 
   4   8   4      476.79      492.20     22.20 o 
   5   8   4      237.13      237.68      8.22 o 
   6   8   4       10.60       12.99      2.71 o 
   7   8   4      897.22      911.62     32.30 o 
   8   8   4       31.24       27.32      5.41 o 
   9   8   4       13.67       12.24      5.41 o 
  -1   9   4       71.31       77.57      3.95 o 
   0   9   4       26.91       31.20      5.54 o 
   1   9   4       81.06       84.52      3.87 o 
   2   9   4      379.97      379.64     11.19 o 
   3   9   4      773.03      779.24     30.22 o 
   4   9   4      169.61      171.43      8.59 o 
   5   9   4       46.82       55.83      4.63 o 
   6   9   4      686.19      728.49     37.56 o 
   7   9   4       87.65       90.36      5.43 o 
   8   9   4      191.37      191.51     12.81 o 
   1  10   4       57.08       61.92      5.07 o 
   2  10   4       66.07       72.89      3.74 o 
   3  10   4       38.08       36.46      4.70 o 
   4  10   4      144.16      149.60      8.51 o 
   5  10   4       21.64       31.50      8.25 o 
   6  10   4       74.45       88.22      8.25 o 
   7  10   4        0.77        3.41      4.84 o 
  -4 -10   5      426.01      417.66     15.04 o 
  -3 -10   5        1.73       -1.05      3.07 o 
  -2 -10   5       85.38       94.22      5.61 o 
  -6  -9   5      120.18      130.20     12.66 o 
  -5  -9   5       71.41       77.77      7.94 o 
  -4  -9   5       25.63       27.97      4.45 o 
  -3  -9   5        6.23        9.84      2.44 o 
  -2  -9   5       14.05       11.04      3.23 o 
  -1  -9   5        0.75       -1.38      3.10 o 
   0  -9   5       30.92       32.54      2.42 o 
   1  -9   5       55.87       58.41      3.24 o 
  -7  -8   5       20.04       19.35      4.55 o 
  -6  -8   5       36.53       38.13      4.14 o 
  -5  -8   5       37.20       33.16      2.97 o 
  -4  -8   5      106.72      104.13      7.04 o 
  -3  -8   5       36.30       31.49      4.94 o 
  -2  -8   5      105.91      101.59      4.78 o 
  -1  -8   5      201.60      181.12      9.11 o 
   0  -8   5       17.74       19.87      1.96 o 
   1  -8   5      175.68      166.92      8.01 o 
   2  -8   5       28.04       21.62      2.30 o 
  -8  -7   5       13.25       17.03      5.55 o 
  -7  -7   5        5.68        4.55      3.70 o 
  -6  -7   5      125.64      131.34      7.26 o 
  -5  -7   5        2.95       -0.57      2.71 o 
  -4  -7   5       54.47       52.01      4.09 o 
  -3  -7   5       42.00       40.30      2.82 o 
  -2  -7   5        3.45        6.20      1.97 o 
  -1  -7   5       75.91       78.76      4.51 o 
   0  -7   5      259.37      260.09      9.07 o 
   1  -7   5       21.57       18.32      2.03 o 
   2  -7   5       63.92       61.50      4.04 o 
   3  -7   5      494.31      472.97     17.18 o 
   4  -7   5        6.45        7.07      2.26 o 
  -8  -6   5       26.79       24.53      3.96 o 
  -7  -6   5       46.72       46.67      5.12 o 
  -6  -6   5       67.00       63.41      4.74 o 
  -5  -6   5       32.16       31.86      3.58 o 
  -4  -6   5      110.08      111.22      6.20 o 
  -3  -6   5      289.16      279.42     11.88 o 
  -2  -6   5      664.08      653.94     19.92 o 
  -1  -6   5      624.21      614.50     20.92 o 
   0  -6   5       68.60       60.14      2.46 o 
   1  -6   5     1626.57     1627.19     37.46 o 
   2  -6   5        4.21        2.14      1.72 o 
   3  -6   5        0.27       -1.12      1.62 o 
   4  -6   5       69.01       70.39      3.77 o 
   5  -6   5       24.39       17.45      2.82 o 
  -9  -5   5        1.80        3.22      3.52 o 
  -8  -5   5      221.23      222.76     27.75 o 
  -7  -5   5       24.04       27.03      4.55 o 
  -6  -5   5       23.28       36.68      6.55 o 
  -5  -5   5      412.57      419.08     21.06 o 
  -4  -5   5      113.92      109.02      4.52 o 
  -3  -5   5      665.04      642.99     33.44 o 
  -2  -5   5      568.46      529.28     15.76 o 
  -1  -5   5       44.63       40.11      2.49 o 
   0  -5   5      952.44      921.57     21.29 o 
   1  -5   5      317.79      295.64      7.93 o 
   2  -5   5       27.41       26.16      1.66 o 
   3  -5   5      755.86      729.84     15.66 o 
   4  -5   5       13.81       12.66      2.19 o 
   5  -5   5        7.62        9.88      2.41 o 
   6  -5   5      301.92      306.76     19.07 o 
  -9  -4   5      222.54      230.65     11.30 o 
  -8  -4   5       61.00       65.80      4.15 o 
  -7  -4   5        1.69        3.35      2.77 o 
  -6  -4   5     1232.28     1322.40     49.41 o 
  -5  -4   5       42.41       41.46      3.40 o 
  -4  -4   5      564.40      530.68     16.28 o 
  -3  -4   5     1495.78     1437.42     34.33 o 
  -2  -4   5      103.71       95.42      2.93 o 
  -1  -4   5      410.51      382.88      6.45 o 
   0  -4   5      815.31      809.79     16.48 o 
   1  -4   5        3.47        7.97      1.76 o 
   2  -4   5      586.48      552.95     11.94 o 
   3  -4   5      295.75      283.15      7.87 o 
   4  -4   5      547.38      542.05     14.23 o 
   5  -4   5      123.26      126.41      4.24 o 
   6  -4   5       23.16       25.19      3.89 o 
   7  -4   5       31.17       36.99      5.26 o 
  -9  -3   5      436.86      442.78     26.90 o 
  -8  -3   5      386.05      373.37     28.65 o 
  -7  -3   5      725.94      763.73     44.53 o 
  -6  -3   5      121.27      121.66      7.82 o 
  -5  -3   5     1329.99     1295.62     37.68 o 
  -4  -3   5      490.39      451.72     17.64 o 
  -3  -3   5        4.89        7.29      1.16 o 
  -2  -3   5     1283.13     1243.46     23.89 o 
  -1  -3   5     1168.35     1187.83     22.83 o 
   0  -3   5     1363.46     1413.34     29.72 o 
   1  -3   5       19.51       12.02      1.00 o 
   2  -3   5       36.90       33.17      1.68 o 
   3  -3   5      349.66      332.31      8.87 o 
   4  -3   5      432.51      430.35     11.39 o 
   5  -3   5      367.83      355.54      8.85 o 
   6  -3   5        0.54       -1.86      2.16 o 
   7  -3   5       15.16        8.85      3.61 o 
  -8  -2   5      179.91      178.59     11.83 o 
  -7  -2   5      268.12      267.21     11.94 o 
  -6  -2   5      814.94      798.65     23.95 o 
  -5  -2   5       76.68       77.70      4.83 o 
  -4  -2   5      191.06      196.43      5.11 o 
  -3  -2   5      690.50      681.34     13.81 o 
  -2  -2   5       98.41       99.70      3.35 o 
  -1  -2   5        8.90       11.64      0.90 o 
   0  -2   5       14.01        8.21      0.80 o 
   1  -2   5      204.96      207.23      4.87 o 
   2  -2   5       26.26       31.37      1.12 o 
   3  -2   5      149.97      165.21      3.57 o 
   4  -2   5      770.79      776.15     16.56 o 
   5  -2   5      126.65      130.30      4.46 o 
   6  -2   5       19.04       21.76      2.40 o 
   7  -2   5      417.37      429.91     17.05 o 
   8  -2   5      115.36      125.04      6.74 o 
  -8  -1   5       46.45       42.87      3.55 o 
  -7  -1   5       90.18       82.29      6.38 o 
  -6  -1   5      710.25      756.74     22.71 o 
  -5  -1   5      138.18      139.66      7.26 o 
  -4  -1   5       45.31       45.15      1.95 o 
  -3  -1   5      650.92      688.62     13.90 o 
  -2  -1   5      116.36       95.92      2.48 o 
  -1  -1   5       48.67       54.76      2.27 o 
   0  -1   5      641.76      665.25     12.87 o 
   1  -1   5     2774.08     2921.54     53.39 o 
   2  -1   5     1254.93     1383.58     25.48 o 
   3  -1   5      400.33      347.44      6.80 o 
   4  -1   5      509.09      523.25     10.09 o 
   5  -1   5      770.82      775.39     19.54 o 
   6  -1   5       23.97       21.91      2.23 o 
   7  -1   5      407.38      408.89     12.41 o 
   8  -1   5      124.88      118.12      7.97 o 
  -8   0   5       30.51       25.90      6.83 o 
  -7   0   5      202.29      223.74     14.03 o 
  -6   0   5        7.52        7.87      2.06 o 
  -5   0   5      588.91      583.02     22.32 o 
  -4   0   5      785.88      811.77     19.45 o 
  -3   0   5      359.27      339.13      6.68 o 
  -2   0   5      272.17      315.37      5.83 o 
  -1   0   5     3541.85     3626.78     65.72 o 
   0   0   5     1642.73     1691.56     32.17 o 
   1   0   5      737.37      820.93     15.20 o 
   2   0   5      414.48      368.48      7.03 o 
   3   0   5     2022.90     2163.87     39.72 o 
   4   0   5      767.18      771.69     16.47 o 
   5   0   5      735.42      760.31     16.38 o 
   6   0   5      309.64      357.96     10.71 o 
   7   0   5      729.29      755.90     21.44 o 
   8   0   5       94.10       95.91     11.38 o 
   9   0   5       17.88       19.90      3.82 o 
  -7   1   5      117.68      105.86      9.39 o 
  -6   1   5      264.78      256.16     10.56 o 
  -5   1   5       37.26       53.43      3.07 o 
  -4   1   5     1485.28     1517.69     30.51 o 
  -3   1   5       91.65       95.70      2.40 o 
  -2   1   5     2214.12     2186.13     40.30 o 
  -1   1   5     2335.31     2434.20     42.15 o 
   0   1   5        3.69        4.92      0.54 o 
   1   1   5     5405.02     5454.58    109.44 o 
   2   1   5      511.05      530.97      9.94 o 
   3   1   5      124.26      117.21      2.93 o 
   4   1   5     2547.95     2711.86     56.49 o 
   5   1   5       16.19       20.43      1.24 o 
   6   1   5      410.89      407.47     11.91 o 
   7   1   5      431.21      456.47     13.45 o 
   8   1   5      118.57      122.26      6.23 o 
   9   1   5       27.42       29.65      3.82 o 
  -7   2   5      115.57      115.25      9.68 o 
  -6   2   5      130.62      124.92      9.68 o 
  -5   2   5     1067.50     1094.46     39.86 o 
  -4   2   5       84.06       91.46      3.01 o 
  -3   2   5      682.98      675.78     12.82 o 
  -2   2   5     1510.97     1561.50     28.78 o 
  -1   2   5        0.23        0.54      0.51 o 
   0   2   5     1343.68     1205.28     21.00 o 
   1   2   5     3567.91     3813.13     71.82 o 
   2   2   5      108.18       98.96      2.10 o 
   3   2   5     2637.62     2715.25     56.31 o 
   4   2   5       64.00       72.88      3.31 o 
   5   2   5       51.43       43.41      1.64 o 
   6   2   5      460.83      463.66     11.13 o 
   7   2   5        2.76       -0.25      1.53 o 
   8   2   5       13.57       14.12      2.71 o 
   9   2   5      107.95      105.29      8.82 o 
  -6   3   5      468.17      476.37     24.76 o 
  -5   3   5        1.67        5.64      3.20 o 
  -4   3   5      287.63      298.98      8.87 o 
  -3   3   5     1969.12     2077.04     41.56 o 
  -2   3   5       85.92       81.80      2.09 o 
  -1   3   5     1514.04     1565.46     28.83 o 
   0   3   5      918.68      948.91     16.61 o 
   1   3   5       40.28       36.43      1.29 o 
   2   3   5      200.11      171.32      4.50 o 
   3   3   5      406.87      437.89     10.71 o 
   4   3   5       98.36       97.61      2.65 o 
   5   3   5      295.46      296.82      6.76 o 
   6   3   5       92.08       90.10      3.00 o 
   7   3   5        1.72        0.12      2.11 o 
   8   3   5       77.53       64.03      6.26 o 
   9   3   5       41.44       39.27      5.98 o 
  10   3   5       65.42       58.91      7.40 o 
  -6   4   5       51.47       54.07      6.83 o 
  -5   4   5      268.33      271.42     11.89 o 
  -4   4   5      405.63      416.54     12.04 o 
  -3   4   5        6.89        5.74      1.85 o 
  -2   4   5      564.82      582.32     12.94 o 
  -1   4   5      696.21      714.95     14.50 o 
   0   4   5       21.11       27.68      0.93 o 
   1   4   5       25.04       33.24      1.22 o 
   2   4   5       31.44       29.48      2.09 o 
   3   4   5      455.38      526.15     12.72 o 
   4   4   5       83.60       90.73      2.82 o 
   5   4   5      471.27      493.40     12.20 o 
   6   4   5      245.54      237.81      7.09 o 
   7   4   5      171.65      163.70      9.25 o 
   8   4   5      715.21      643.41     33.01 o 
   9   4   5       60.23       57.48      6.26 o 
  10   4   5      104.94      105.01      9.39 o 
  -5   5   5       16.70       12.15      3.89 o 
  -4   5   5        7.27        6.00      2.11 o 
  -3   5   5        7.31        9.94      1.80 o 
  -2   5   5       14.08       15.81      2.26 o 
  -1   5   5     2151.23     2163.72     53.19 o 
   0   5   5       44.96       48.66      2.96 o 
   1   5   5      767.90      784.23     18.65 o 
   2   5   5      447.91      464.35     11.18 o 
   3   5   5      180.17      189.34      8.09 o 
   4   5   5     1044.26     1025.38     26.95 o 
   5   5   5      159.61      165.35      5.88 o 
   6   5   5      289.90      299.67     11.47 o 
   7   5   5     1228.00     1185.06     41.25 o 
   8   5   5       66.99       58.62      5.98 o 
   9   5   5      349.36      341.20     19.64 o 
  10   5   5      222.05      187.81     12.81 o 
  -4   6   5        0.55        3.72      3.23 o 
  -3   6   5      172.36      172.13      5.19 o 
  -2   6   5      425.59      437.04     14.73 o 
  -1   6   5       47.15       50.42      3.27 o 
   0   6   5      351.26      342.87      8.55 o 
   1   6   5      799.04      797.73     22.04 o 
   2   6   5      127.18      141.85      4.63 o 
   3   6   5     1036.82     1045.56     31.04 o 
   4   6   5      174.86      166.58      6.67 o 
   5   6   5      362.58      374.40     11.85 o 
   6   6   5     1446.04     1394.65     48.09 o 
   7   6   5        2.29        3.34      2.31 o 
   8   6   5       43.05       46.38      5.69 o 
   9   6   5      280.32      269.20     16.50 o 
  10   6   5        0.02        5.41      5.41 o 
  -3   7   5      254.44      259.48      7.24 o 
  -2   7   5        2.11        2.09      1.77 o 
  -1   7   5      143.63      143.41      4.99 o 
   0   7   5      111.19      110.38      5.71 o 
   1   7   5      155.92      150.68      5.87 o 
   2   7   5      986.43      983.85     26.99 o 
   3   7   5      302.17      276.14      8.15 o 
   4   7   5      211.03      227.62      7.69 o 
   5   7   5     1213.33     1211.61     35.90 o 
   6   7   5      210.81      200.39      8.44 o 
   7   7   5      474.23      470.21     17.51 o 
   8   7   5      101.38      109.83      6.11 o 
   9   7   5        0.89        2.56      4.84 o 
  -2   8   5      344.19      362.83     11.06 o 
  -1   8   5      218.20      222.55      7.36 o 
   0   8   5       76.30       75.67      3.60 o 
   1   8   5      339.63      338.34     10.14 o 
   2   8   5       59.49       57.92      2.86 o 
   3   8   5      305.38      316.52      9.35 o 
   4   8   5      215.39      222.09     10.21 o 
   5   8   5      117.54      117.21      7.83 o 
   6   8   5       25.83       27.36      3.20 o 
   7   8   5      136.45      144.09      7.04 o 
   8   8   5       34.80       33.67      3.81 o 
   9   8   5       59.26       65.17      7.40 o 
   0   9   5      184.62      201.19      6.87 o 
   1   9   5        2.49        3.31      1.92 o 
   2   9   5      107.55      105.22      4.18 o 
   3   9   5       88.03       88.61      3.69 o 
   4   9   5       35.85       39.68      3.46 o 
   5   9   5        7.86       12.54      3.42 o 
   6   9   5        3.39        5.41      4.55 o 
   7   9   5       71.57       69.15      7.11 o 
   8   9   5       71.53       66.71      4.93 o 
   2  10   5       83.15       78.68      3.98 o 
   3  10   5       24.03       22.91      2.39 o 
   4  10   5       17.48       24.98      4.21 o 
   5  10   5       79.92       77.50      5.93 o 
   6  10   5        2.65        0.00      5.12 o 
  -6  -9   6        0.78       -2.32      2.91 o 
  -5  -9   6        3.00       -1.36      2.55 o 
  -4  -9   6       40.47       41.01      3.51 o 
  -3  -9   6       32.85       38.44      5.17 o 
  -2  -9   6        3.26        7.61      3.83 o 
  -1  -9   6      144.90      123.61      6.34 o 
   0  -9   6        0.50       -0.66      1.97 o 
  -7  -8   6       34.04       35.86      5.69 o 
  -6  -8   6        3.24        4.55      3.98 o 
  -5  -8   6       75.01       78.86      4.33 o 
  -4  -8   6       54.65       55.75      3.69 o 
  -3  -8   6      122.64      116.30      6.15 o 
  -2  -8   6      484.39      458.23     31.01 o 
  -1  -8   6        1.84        4.27      1.53 o 
   0  -8   6      591.54      579.07     23.33 o 
   1  -8   6       44.60       40.20      3.16 o 
   2  -8   6       93.40      104.65      7.66 o 
  -7  -7   6       78.73       86.79      7.11 o 
  -6  -7   6      127.13      143.61     13.23 o 
  -5  -7   6       33.12       36.10      7.68 o 
  -4  -7   6      587.95      590.83     22.79 o 
  -3  -7   6      137.71      130.14      6.69 o 
  -2  -7   6        8.13       10.65      2.33 o 
  -1  -7   6      661.74      692.19     24.65 o 
   0  -7   6        9.68        4.96      1.45 o 
   1  -7   6       22.87       29.46      2.99 o 
   2  -7   6      175.20      167.46      5.75 o 
   3  -7   6       85.96       93.57      3.68 o 
  -8  -6   6       19.16       26.75      5.12 o 
  -7  -6   6      420.49      424.00     22.48 o 
  -6  -6   6       18.75       21.00      3.48 o 
  -5  -6   6      425.42      451.42     18.46 o 
  -4  -6   6      118.43      119.64      7.94 o 
  -3  -6   6       72.80       76.07      3.88 o 
  -2  -6   6      350.97      340.71     10.86 o 
  -1  -6   6       10.20       15.79      1.31 o 
   0  -6   6      127.18      121.02      4.23 o 
   1  -6   6      269.13      250.46      9.04 o 
   2  -6   6       11.44        9.11      1.54 o 
   3  -6   6       11.97       14.05      3.26 o 
   4  -6   6      114.79      112.22      6.61 o 
   5  -6   6        5.84        6.38      2.63 o 
  -8  -5   6      372.32      400.39     21.63 o 
  -7  -5   6        4.56        7.68      3.98 o 
  -6  -5   6      392.81      387.84     22.91 o 
  -5  -5   6      181.66      176.95      8.63 o 
  -4  -5   6       13.44       17.03      2.12 o 
  -3  -5   6      331.81      325.57     14.70 o 
  -2  -5   6      292.05      282.81      6.57 o 
  -1  -5   6      131.34      132.15      3.50 o 
   0  -5   6      104.64       91.14      2.82 o 
   1  -5   6       11.45       12.74      1.30 o 
   2  -5   6       23.33       21.42      2.08 o 
   3  -5   6       14.36       13.13      1.92 o 
   4  -5   6      115.16      107.31      5.23 o 
   5  -5   6        8.08        4.68      2.46 o 
   6  -5   6       10.40        8.66      7.11 o 
  -8  -4   6       85.86       84.33      4.79 o 
  -7  -4   6      531.08      517.34     26.46 o 
  -6  -4   6       41.06       44.32      5.26 o 
  -5  -4   6        7.46        6.62      2.31 o 
  -4  -4   6      239.00      239.98     11.67 o 
  -3  -4   6      297.73      292.21      9.67 o 
  -2  -4   6      128.78      143.87      5.51 o 
  -1  -4   6        6.04        6.68      1.09 o 
   0  -4   6      523.74      529.71     13.72 o 
   1  -4   6       55.97       56.18      2.48 o 
   2  -4   6      120.64      122.12      4.19 o 
   3  -4   6      611.20      587.37     15.25 o 
   4  -4   6       29.03       27.48      2.23 o 
   5  -4   6       17.69       17.10      1.98 o 
   6  -4   6      391.56      377.08     26.46 o 
  -8  -3   6        1.79       -1.74      2.55 o 
  -7  -3   6      167.76      160.30     15.08 o 
  -6  -3   6      155.53      155.91      6.62 o 
  -5  -3   6      102.18      104.15      4.95 o 
  -4  -3   6      320.36      315.85     13.12 o 
  -3  -3   6       60.78       59.68      2.44 o 
  -2  -3   6       23.95       26.15      1.41 o 
  -1  -3   6     1053.42     1056.17     23.53 o 
   0  -3   6      504.84      508.99     11.23 o 
   1  -3   6      149.80      170.58      4.31 o 
   2  -3   6     1512.90     1491.13     36.40 o 
   3  -3   6       41.03       41.73      2.23 o 
   4  -3   6      450.71      453.91     12.02 o 
   5  -3   6      245.03      251.25      7.42 o 
   6  -3   6       37.83       39.59      3.95 o 
   7  -3   6      127.48      130.29      7.79 o 
  -8  -2   6      107.78      110.78      7.00 o 
  -7  -2   6       47.22       53.44      4.57 o 
  -6  -2   6      126.61      119.67      6.67 o 
  -5  -2   6      490.80      486.60     15.27 o 
  -4  -2   6      568.32      545.66     16.68 o 
  -3  -2   6       16.42       15.58      1.17 o 
  -2  -2   6     2196.03     2141.97     50.66 o 
  -1  -2   6     1614.74     1660.47     36.42 o 
   0  -2   6     1322.45     1423.32     28.13 o 
   1  -2   6     1124.46     1080.94     22.85 o 
   2  -2   6      800.52      845.47     16.86 o 
   3  -2   6     1219.61     1237.32     23.06 o 
   4  -2   6     1037.58     1007.66     25.24 o 
   5  -2   6        1.64        3.20      1.64 o 
   6  -2   6      726.48      767.02     21.86 o 
   7  -2   6      104.98      110.24      5.09 o 
   8  -2   6       93.91       99.45      6.04 o 
  -8  -1   6       80.63       85.61      7.84 o 
  -7  -1   6      124.88      133.75     10.60 o 
  -6  -1   6      232.11      256.09     13.68 o 
  -5  -1   6      987.20      972.59     28.61 o 
  -4  -1   6       19.14       20.05      2.13 o 
  -3  -1   6     2482.84     2378.15     46.47 o 
  -2  -1   6     2151.59     2106.90     45.94 o 
  -1  -1   6     1099.36     1052.61     23.33 o 
   0  -1   6     4227.12     4279.43     80.97 o 
   1  -1   6      616.16      655.95     12.33 o 
   2  -1   6     1852.65     1853.50     34.18 o 
   3  -1   6     1073.53     1122.97     20.98 o 
   4  -1   6        0.51        1.34      0.83 o 
   5  -1   6      942.02      946.77     20.03 o 
   6  -1   6      164.92      183.10      5.11 o 
   7  -1   6      169.70      177.02      6.56 o 
   8  -1   6       65.48       69.46      7.97 o 
  -7   0   6      512.90      547.23     43.53 o 
  -6   0   6      548.89      601.76     45.53 o 
  -5   0   6      164.27      168.86      7.40 o 
  -4   0   6     2014.51     1978.96     46.06 o 
  -3   0   6      334.36      330.22      7.73 o 
  -2   0   6      297.52      274.27      5.57 o 
  -1   0   6     1823.13     1719.40     32.37 o 
   0   0   6     1380.52     1530.90     29.25 o 
   1   0   6      748.84      728.24     13.57 o 
   2   0   6     1282.58     1302.77     24.09 o 
   3   0   6        2.19        3.31      0.70 o 
   4   0   6      468.54      460.81      8.95 o 
   5   0   6      134.05      132.46      4.35 o 
   6   0   6       58.66       60.56      3.05 o 
   7   0   6       77.51       73.88      3.66 o 
   8   0   6       78.01       72.25      4.73 o 
   9   0   6       60.88       55.74      4.63 o 
  -7   1   6      297.84      297.09     18.50 o 
  -6   1   6       59.97       51.51      6.83 o 
  -5   1   6      592.25      619.84     31.13 o 
  -4   1   6      812.60      826.38     27.81 o 
  -3   1   6      101.61      100.22      2.44 o 
  -2   1   6     2269.14     2276.07     39.69 o 
  -1   1   6      389.90      397.79      7.26 o 
   0   1   6       37.79       42.95      1.36 o 
   1   1   6      893.66      879.96     16.98 o 
   2   1   6      607.26      664.93     12.39 o 
   3   1   6      135.24      122.89      2.71 o 
   4   1   6      961.73      970.69     22.85 o 
   5   1   6      298.14      286.01      7.36 o 
   6   1   6      148.52      145.20      5.17 o 
   7   1   6      388.16      345.87     10.55 o 
   8   1   6      103.11      104.45     12.66 o 
   9   1   6        4.45        5.69      4.84 o 
  -7   2   6        1.21        1.14      5.69 o 
  -6   2   6      196.25      202.04     13.66 o 
  -5   2   6      526.55      510.38     23.33 o 
  -4   2   6        9.19       11.20      3.28 o 
  -3   2   6      784.01      807.38     15.25 o 
  -2   2   6     1608.37     1646.99     28.80 o 
  -1   2   6      152.24      178.39      3.54 o 
   0   2   6      498.14      480.01      9.10 o 
   1   2   6       59.44       54.71      1.49 o 
   2   2   6      172.35      199.23      4.01 o 
   3   2   6     1438.29     1482.39     27.25 o 
   4   2   6      233.87      242.14      5.55 o 
   5   2   6       85.60       84.91      2.58 o 
   6   2   6     1172.82     1133.17     25.96 o 
   7   2   6      457.17      429.21     16.00 o 
   8   2   6        1.39        0.85      2.41 o 
   9   2   6      311.51      309.04     17.93 o 
  -6   3   6       83.36       87.08      8.82 o 
  -5   3   6       25.48       30.09      4.29 o 
  -4   3   6       50.43       50.27      3.17 o 
  -3   3   6      232.97      239.52      8.67 o 
  -2   3   6      984.12      974.63     18.26 o 
  -1   3   6      138.66      140.35      2.95 o 
   0   3   6     1652.43     1657.10     30.34 o 
   1   3   6      117.01      112.94      2.68 o 
   2   3   6      840.72      870.63     16.74 o 
   3   3   6     1623.12     1633.86     33.24 o 
   4   3   6       32.74       35.82      1.65 o 
   5   3   6     1707.60     1761.00     41.87 o 
   6   3   6     1186.54     1217.39     32.26 o 
   7   3   6       20.63       20.07      2.62 o 
   8   3   6     1138.67     1121.16     39.14 o 
   9   3   6      189.28      175.29     11.95 o 
  -5   4   6       34.89       33.66      4.37 o 
  -4   4   6      376.81      365.86     12.90 o 
  -3   4   6      401.66      402.36     17.61 o 
  -2   4   6        6.05        7.45      1.26 o 
  -1   4   6     1308.71     1289.03     29.96 o 
   0   4   6      705.32      710.29     15.02 o 
   1   4   6      900.97      924.74     19.38 o 
   2   4   6     3080.67     2979.89     69.30 o 
   3   4   6       22.11       26.33      1.39 o 
   4   4   6     1965.88     2004.31     47.55 o 
   5   4   6     2336.66     2333.93     60.89 o 
   6   4   6      357.66      353.46     13.28 o 
   7   4   6      424.53      449.36     17.22 o 
   8   4   6      308.15      317.86     17.36 o 
   9   4   6      118.96      132.04     10.24 o 
  10   4   6      260.47      268.06     16.79 o 
  -5   5   6      286.41      284.96     16.79 o 
  -4   5   6      438.42      457.32     13.28 o 
  -3   5   6      228.58      240.14     11.95 o 
  -2   5   6      542.06      538.61     20.50 o 
  -1   5   6       53.97       59.50      3.41 o 
   0   5   6      146.81      149.15      6.70 o 
   1   5   6     1689.46     1675.75     45.39 o 
   2   5   6        5.36        9.82      4.31 o 
   3   5   6     1096.48     1119.54     26.47 o 
   4   5   6     2043.79     1983.03     58.17 o 
   5   5   6        1.35        2.58      1.88 o 
   6   5   6     1248.00     1220.01     42.25 o 
   7   5   6      146.87      145.01      6.64 o 
   8   5   6      124.87      126.22      6.34 o 
   9   5   6       73.83       73.13      7.11 o 
  -4   6   6        1.50       -2.18      2.18 o 
  -3   6   6      684.40      716.85     22.71 o 
  -2   6   6      161.02      156.20      4.80 o 
  -1   6   6      698.49      696.65     24.29 o 
   0   6   6      382.85      385.83     21.92 o 
   1   6   6        9.88        8.33      1.39 o 
   2   6   6     1250.25     1199.57     32.57 o 
   3   6   6      327.08      322.17      8.06 o 
   4   6   6       25.92       23.43      2.09 o 
   5   6   6      239.31      232.57      9.84 o 
   6   6   6      266.89      259.05     10.36 o 
   7   6   6        2.44        3.79      2.39 o 
   8   6   6      128.38      124.98      6.34 o 
   9   6   6        2.37        0.57      3.98 o 
  -3   7   6       34.88       34.34      2.92 o 
  -2   7   6      117.55      113.92      4.74 o 
  -1   7   6      349.59      341.21     16.50 o 
   0   7   6        4.63        6.88      1.84 o 
   1   7   6      475.84      475.23     18.04 o 
   2   7   6      254.56      252.64      7.73 o 
   3   7   6       20.43       20.74      2.00 o 
   4   7   6      151.74      147.67      7.50 o 
   5   7   6       19.51       17.53      2.30 o 
   6   7   6      125.90      119.58      6.11 o 
   7   7   6       36.22       35.89      3.40 o 
   8   7   6      345.23      343.16     13.58 o 
   9   7   6        0.49        4.84      4.84 o 
  -1   8   6       18.96       16.99      2.97 o 
   0   8   6       45.87       50.55      6.48 o 
   1   8   6      351.87      336.92     14.82 o 
   2   8   6       29.29       31.62      2.14 o 
   3   8   6        1.31        1.67      1.51 o 
   4   8   6      521.03      536.98     15.27 o 
   5   8   6        6.96        8.84      2.91 o 
   6   8   6        3.38        4.05      2.59 o 
   7   8   6       53.25       62.68      6.26 o 
   8   8   6       40.80       49.55      4.52 o 
   0   9   6      101.42      112.45      4.83 o 
   1   9   6       58.60       59.77      3.37 o 
   2   9   6        1.58       -1.68      1.68 o 
   3   9   6      123.96      135.19      5.07 o 
   4   9   6      274.43      288.55     13.21 o 
   5   9   6       11.46       14.59      3.72 o 
   6   9   6      181.90      213.43     14.23 o 
   7   9   6       24.02       24.19      5.12 o 
   3  10   6      204.86      214.52      7.22 o 
   4  10   6        2.02        1.67      2.02 o 
   5  10   6      142.05      154.98      5.72 o 
  -4  -9   7       79.82       76.13      6.27 o 
  -3  -9   7       62.15       67.33      3.79 o 
  -2  -9   7      183.58      177.71     10.36 o 
  -1  -9   7       24.97       20.73      2.39 o 
  -6  -8   7      268.07      298.51     17.07 o 
  -5  -8   7       10.47       11.19      2.91 o 
  -4  -8   7      148.98      160.01     10.01 o 
  -3  -8   7      196.68      203.91      9.28 o 
  -2  -8   7       50.87       49.23      3.21 o 
  -1  -8   7        1.37        5.04      1.62 o 
   0  -8   7       45.56       47.17      3.63 o 
   1  -8   7        3.23        8.21      2.11 o 
  -7  -7   7      217.68      237.33     14.23 o 
  -6  -7   7        2.99        0.28      3.70 o 
  -5  -7   7       48.93       51.86      7.26 o 
  -4  -7   7      225.10      233.30     14.23 o 
  -3  -7   7        6.45        5.31      1.98 o 
  -2  -7   7       24.86       28.79      1.67 o 
  -1  -7   7       80.85       76.88      3.55 o 
   0  -7   7       15.88       17.73      1.73 o 
   1  -7   7        1.29        1.03      1.63 o 
   2  -7   7        4.39        3.82      3.09 o 
   3  -7   7       46.43       41.24      3.62 o 
  -7  -6   7        5.23       10.53      3.98 o 
  -6  -6   7        7.01       11.53      3.28 o 
  -5  -6   7      131.20      137.04      7.84 o 
  -4  -6   7       43.00       41.49      4.98 o 
  -3  -6   7       22.95       16.30      2.52 o 
  -2  -6   7       91.75       88.48      4.48 o 
  -1  -6   7      128.65      133.52      3.96 o 
   0  -6   7        6.83        6.98      1.69 o 
   1  -6   7       39.46       38.96      2.66 o 
   2  -6   7      169.28      160.33      5.56 o 
   3  -6   7        2.16        3.55      2.70 o 
   4  -6   7      110.81      109.31      5.03 o 
  -8  -5   7       68.72       72.00      6.83 o 
  -7  -5   7       35.13       29.88      5.12 o 
  -6  -5   7       59.13       61.63      4.91 o 
  -5  -5   7      320.73      327.98     14.13 o 
  -4  -5   7        0.34       -1.52      2.55 o 
  -3  -5   7      161.94      163.52      9.21 o 
  -2  -5   7      827.17      802.85     20.36 o 
  -1  -5   7        1.05        0.66      1.63 o 
   0  -5   7      469.02      470.72     12.57 o 
   1  -5   7      626.31      606.58     15.79 o 
   2  -5   7       59.59       61.46      3.69 o 
   3  -5   7      680.73      648.92     18.93 o 
   4  -5   7       20.83       21.15      2.48 o 
   5  -5   7       36.94       35.61      3.31 o 
  -8  -4   7       41.11       42.12      5.98 o 
  -7  -4   7        2.71       -0.28      3.70 o 
  -6  -4   7      454.76      449.16     18.39 o 
  -5  -4   7       40.95       38.74      3.73 o 
  -4  -4   7      272.18      252.09     11.05 o 
  -3  -4   7     1523.79     1514.38     44.65 o 
  -2  -4   7        1.84        0.99      1.77 o 
  -1  -4   7     1049.52     1069.52     26.66 o 
   0  -4   7      805.46      784.09     19.84 o 
   1  -4   7       31.29       37.16      2.30 o 
   2  -4   7      766.69      749.32     19.18 o 
   3  -4   7      341.92      325.44      9.12 o 
   4  -4   7      192.18      191.57      6.12 o 
   5  -4   7      321.91      333.93      9.59 o 
   6  -4   7        6.48        4.23      3.53 o 
  -8  -3   7        8.79        9.63      3.24 o 
  -7  -3   7      152.15      153.82      8.00 o 
  -6  -3   7      243.08      243.85      9.11 o 
  -5  -3   7      359.52      357.60     14.90 o 
  -4  -3   7     1021.01     1005.66     38.01 o 
  -3  -3   7      412.15      412.79     13.07 o 
  -2  -3   7     1166.95     1119.53     33.28 o 
  -1  -3   7     2464.13     2521.27     62.89 o 
   0  -3   7       24.44       23.88      1.35 o 
   1  -3   7     1226.77     1156.14     28.75 o 
   2  -3   7      795.02      756.20     19.24 o 
   3  -3   7      391.79      396.43     10.71 o 
   4  -3   7      591.21      586.17     15.27 o 
   5  -3   7      151.92      153.78      5.43 o 
   6  -3   7      407.13      425.78     13.06 o 
   7  -3   7       93.99      104.18      5.90 o 
  -8  -2   7      418.01      442.65     28.47 o 
  -7  -2   7      177.81      192.63     18.78 o 
  -6  -2   7      409.32      407.01     13.62 o 
  -5  -2   7     1556.98     1585.17     45.98 o 
  -4  -2   7       63.39       64.37      3.97 o 
  -3  -2   7     1583.61     1542.00     45.38 o 
  -2  -2   7     1178.22     1120.98     26.90 o 
  -1  -2   7      149.03      169.85      4.47 o 
   0  -2   7     2121.80     2099.55     41.30 o 
   1  -2   7      469.21      470.32     10.41 o 
   2  -2   7      335.71      320.79      7.43 o 
   3  -2   7      819.14      808.79     20.40 o 
   4  -2   7       26.21       22.25      2.59 o 
   5  -2   7       82.21       82.81      3.53 o 
   6  -2   7      105.67       96.82      5.65 o 
   7  -2   7        2.70        2.26      2.88 o 
  -7  -1   7      214.95      233.39     14.80 o 
  -6  -1   7      800.72      818.06     37.48 o 
  -5  -1   7       54.38       61.09      3.69 o 
  -4  -1   7      709.18      703.10     21.08 o 
  -3  -1   7     1315.19     1301.58     25.79 o 
  -2  -1   7       22.97       21.97      1.36 o 
  -1  -1   7      234.09      215.31      5.33 o 
   0  -1   7       82.97       77.93      2.03 o 
   1  -1   7      220.67      240.09      4.88 o 
   2  -1   7      966.06      987.15     18.49 o 
   3  -1   7      117.02      111.91      2.75 o 
   4  -1   7      193.30      198.29      4.82 o 
   5  -1   7      410.91      410.32      9.24 o 
   6  -1   7      203.13      187.10      6.64 o 
   7  -1   7      105.25      116.04      5.24 o 
   8  -1   7       58.95       62.99      4.08 o 
  -7   0   7      201.42      218.26     15.65 o 
  -6   0   7       44.13       47.36      4.16 o 
  -5   0   7       38.63       43.48      6.89 o 
  -4   0   7      646.61      630.11     19.08 o 
  -3   0   7      728.95      730.39     14.79 o 
  -2   0   7      209.86      222.25      5.03 o 
  -1   0   7      860.42      832.90     16.94 o 
   0   0   7       19.37       17.76      0.92 o 
   1   0   7      113.70      103.99      2.62 o 
   2   0   7     1246.63     1268.86     23.49 o 
   3   0   7      162.38      166.63      4.24 o 
   4   0   7      256.12      272.03      5.55 o 
   5   0   7     1203.42     1181.78     24.81 o 
   6   0   7      287.63      266.44      6.87 o 
   7   0   7      380.98      379.46     11.63 o 
   8   0   7      294.91      281.42      9.29 o 
  -7   1   7       58.05       67.16      9.11 o 
  -6   1   7       75.70       81.39      8.82 o 
  -5   1   7      169.43      179.06     13.70 o 
  -4   1   7      225.38      234.86     16.86 o 
  -3   1   7      284.78      283.91      6.29 o 
  -2   1   7      912.84      855.08     15.20 o 
  -1   1   7      672.60      642.93     11.49 o 
   0   1   7       82.64       87.25      2.50 o 
   1   1   7     1952.93     1960.73     37.44 o 
   2   1   7      415.87      384.84      7.45 o 
   3   1   7      333.88      330.28      6.48 o 
   4   1   7     2714.14     2750.46     50.57 o 
   5   1   7      162.28      161.22      3.64 o 
   6   1   7      205.19      210.27      6.80 o 
   7   1   7      891.71      915.66     32.29 o 
   8   1   7        0.18       -0.14      2.71 o 
   9   1   7      307.09      318.15     18.50 o 
  -6   2   7      133.65      108.14     10.24 o 
  -5   2   7      473.61      448.11     18.39 o 
  -4   2   7        4.41        3.83      3.40 o 
  -3   2   7       83.95       89.80      2.33 o 
  -2   2   7      839.32      813.03     14.51 o 
  -1   2   7       65.22       66.36      1.74 o 
   0   2   7     2171.62     2108.52     38.58 o 
   1   2   7     1418.15     1381.30     28.07 o 
   2   2   7      735.56      740.98     13.19 o 
   3   2   7     3988.09     3935.03     72.18 o 
   4   2   7      429.54      434.49      9.24 o 
   5   2   7      993.69      975.02     23.51 o 
   6   2   7      457.69      471.09     18.07 o 
   7   2   7        7.87        7.25      2.46 o 
   8   2   7      195.46      217.94      9.46 o 
   9   2   7      202.61      216.27     13.94 o 
  -6   3   7      330.21      329.81     19.64 o 
  -5   3   7      110.28      115.81      8.96 o 
  -4   3   7      543.23      514.98     20.31 o 
  -3   3   7      673.65      689.50     23.74 o 
  -2   3   7      172.53      162.92      5.50 o 
  -1   3   7      507.91      500.67     10.91 o 
   0   3   7     1091.65     1100.68     20.30 o 
   1   3   7      616.15      581.86     12.04 o 
   2   3   7     1561.65     1557.65     29.76 o 
   3   3   7      717.14      708.05     14.65 o 
   4   3   7       56.95       54.32      1.79 o 
   5   3   7     1920.52     1905.73     45.25 o 
   6   3   7        1.86        0.95      1.81 o 
   7   3   7      293.09      283.42     11.17 o 
   8   3   7      127.55      130.35      6.97 o 
   9   3   7       47.77       45.82      5.98 o 
  -5   4   7       87.96       83.17      7.40 o 
  -4   4   7      701.67      748.56     28.31 o 
  -3   4   7        0.10       -1.56      1.56 o 
  -2   4   7     1398.20     1379.46     33.19 o 
  -1   4   7      206.84      233.11     10.84 o 
   0   4   7      302.10      310.84      7.04 o 
   1   4   7     1709.31     1671.60     39.03 o 
   2   4   7      225.58      207.44      5.57 o 
   3   4   7      121.62      118.43      3.59 o 
   4   4   7      541.29      540.55     13.25 o 
   5   4   7      122.26      122.51      4.97 o 
   6   4   7       94.85      104.47      5.42 o 
   7   4   7      210.80      207.46      8.75 o 
   8   4   7       78.03       75.91      5.55 o 
   9   4   7       10.45       13.37      4.55 o 
  -4   5   7        3.15        7.17      3.81 o 
  -3   5   7      421.69      444.73     22.37 o 
  -2   5   7      196.30      199.71      5.85 o 
  -1   5   7      115.18      118.89      5.15 o 
   0   5   7     1151.32     1113.53     45.55 o 
   1   5   7      161.19      151.18      4.99 o 
   2   5   7      153.83      152.78      4.38 o 
   3   5   7      329.87      317.04      8.05 o 
   4   5   7       13.40       13.19      1.51 o 
   5   5   7        0.49        1.02      1.75 o 
   6   5   7      199.32      194.41      8.24 o 
   7   5   7      453.13      431.13     16.20 o 
   8   5   7       13.91       11.33      3.11 o 
   9   5   7       53.27       48.09      5.98 o 
  -3   6   7       10.90       11.37      2.74 o 
  -2   6   7        0.93        1.35      1.83 o 
  -1   6   7      208.52      216.87     12.48 o 
   0   6   7      244.33      235.54     10.11 o 
   1   6   7        2.92        2.42      1.40 o 
   2   6   7       17.37       21.01      1.83 o 
   3   6   7      734.43      708.20     17.13 o 
   4   6   7        0.17        0.27      1.11 o 
   5   6   7       22.77       28.03      3.66 o 
   6   6   7      305.21      296.08     17.64 o 
   7   6   7       10.27       19.56      4.55 o 
   8   6   7      154.84      166.14      7.74 o 
   9   6   7      245.92      221.11     13.94 o 
  -2   7   7       53.66       50.57      3.18 o 
  -1   7   7      212.43      209.43      6.98 o 
   0   7   7       55.44       53.70      5.32 o 
   1   7   7       51.65       52.78      2.88 o 
   2   7   7      386.31      372.18     11.06 o 
   3   7   7      254.20      255.84      7.95 o 
   4   7   7      363.07      376.95     12.83 o 
   5   7   7      347.81      360.10     11.75 o 
   6   7   7       49.98       46.41      3.69 o 
   7   7   7      321.66      340.34     13.28 o 
   8   7   7       43.72       47.67      4.23 o 
   9   7   7        2.30        0.00      4.27 o 
  -1   8   7      101.56      101.13      9.08 o 
   0   8   7       22.69       22.75      2.36 o 
   1   8   7      444.77      478.14     14.03 o 
   2   8   7       69.52       69.85      3.51 o 
   3   8   7      168.13      172.15      5.96 o 
   4   8   7      103.13      107.92      4.35 o 
   5   8   7      125.96      122.81      5.73 o 
   6   8   7      553.44      589.34     31.30 o 
   7   8   7      125.58      132.52      6.83 o 
   8   8   7        2.93        0.67      3.11 o 
   1   9   7       42.93       43.96      3.39 o 
   2   9   7       90.02       93.79      4.29 o 
   3   9   7      306.93      316.41     17.31 o 
   4   9   7        3.35        3.13      1.78 o 
   5   9   7      158.30      173.48      6.02 o 
   6   9   7      192.15      207.45     13.66 o 
   7   9   7       22.59       28.17      6.26 o 
  -5  -8   8       10.35        6.22      2.93 o 
  -4  -8   8       29.29       33.37      3.80 o 
  -3  -8   8       25.52       22.45      2.85 o 
  -2  -8   8        0.87        1.09      2.45 o 
  -1  -8   8       19.66       24.68      2.86 o 
   0  -8   8        5.94       11.48      3.36 o 
   1  -8   8        4.40        4.59      3.49 o 
  -6  -7   8       29.56       33.01      5.12 o 
  -5  -7   8        1.73       -1.18      3.51 o 
  -4  -7   8      102.47      107.07      5.31 o 
  -3  -7   8      112.03      104.57      4.53 o 
  -2  -7   8        2.28       -0.19      2.11 o 
  -1  -7   8      257.67      252.22     13.76 o 
   0  -7   8       75.08       65.25      3.86 o 
   1  -7   8       36.16       43.02      3.78 o 
   2  -7   8      347.29      334.47     11.92 o 
  -7  -6   8      202.68      199.77     12.81 o 
  -6  -6   8        0.39       -3.70      3.70 o 
  -5  -6   8      246.26      269.54     12.53 o 
  -4  -6   8      479.07      468.57     19.33 o 
  -3  -6   8       54.09       54.59      4.19 o 
  -2  -6   8      818.42      822.49     21.20 o 
  -1  -6   8       60.71       57.66      3.09 o 
   0  -6   8      134.49      130.66      4.92 o 
   1  -6   8      559.62      555.63     16.38 o 
   2  -6   8        4.07        7.63      2.26 o 
   3  -6   8      346.89      350.27     10.28 o 
   4  -6   8       66.50       73.01      6.01 o 
  -7  -5   8        1.27        1.99      3.98 o 
  -6  -5   8      470.52      486.69     20.16 o 
  -5  -5   8      171.07      176.14      9.05 o 
  -4  -5   8       17.98       17.56      3.28 o 
  -3  -5   8      548.58      549.88     17.41 o 
  -2  -5   8      446.60      425.03     13.43 o 
  -1  -5   8      400.60      378.49     10.46 o 
   0  -5   8      340.48      338.67      9.51 o 
   1  -5   8        5.10        4.55      1.77 o 
   2  -5   8      399.45      406.65     11.29 o 
   3  -5   8       41.56       43.49      2.92 o 
   4  -5   8        0.54        0.11      2.13 o 
   5  -5   8      129.73      142.35      6.80 o 
  -7  -4   8      332.52      350.59     19.35 o 
  -6  -4   8      354.90      386.10     16.47 o 
  -5  -4   8       33.33       35.97      4.41 o 
  -4  -4   8      700.50      698.57     27.14 o 
  -3  -4   8      228.09      219.74      7.86 o 
  -2  -4   8       61.98       57.20      3.39 o 
  -1  -4   8      380.46      374.72     10.21 o 
   0  -4   8       86.93       79.03      3.42 o 
   1  -4   8      506.29      500.31     15.68 o 
   2  -4   8       85.92       76.61      3.45 o 
   3  -4   8       19.46       18.59      3.45 o 
   4  -4   8      105.99      105.81      4.41 o 
   5  -4   8       68.15       65.78      3.63 o 
   6  -4   8        3.33        3.31      3.78 o 
  -7  -3   8      275.21      314.16     17.36 o 
  -6  -3   8        5.19        6.67      3.28 o 
  -5  -3   8      567.48      579.69     23.11 o 
  -4  -3   8      450.47      456.76     18.52 o 
  -3  -3   8      271.88      269.86      9.19 o 
  -2  -3   8      101.67      102.51      4.63 o 
  -1  -3   8        6.62        4.04      1.82 o 
   0  -3   8        2.70        0.95      1.37 o 
   1  -3   8      355.70      367.66      9.97 o 
   2  -3   8       45.34       41.46      2.41 o 
   3  -3   8        8.53        7.58      1.81 o 
   4  -3   8      194.32      201.59      8.38 o 
   5  -3   8       44.43       37.79      2.83 o 
   6  -3   8       16.17       15.29      2.99 o 
  -7  -2   8       19.94       17.95      3.99 o 
  -6  -2   8       73.46       74.88      4.76 o 
  -5  -2   8      143.73      141.87      6.33 o 
  -4  -2   8      188.65      200.10      9.32 o 
  -3  -2   8      218.15      208.24      7.28 o 
  -2  -2   8      187.37      182.65      6.62 o 
  -1  -2   8        1.45        2.05      1.11 o 
   0  -2   8      281.30      290.96      7.16 o 
   1  -2   8      241.11      243.57      5.92 o 
   2  -2   8        0.84        1.90      1.41 o 
   3  -2   8      201.69      213.49      6.43 o 
   4  -2   8      465.40      464.28     12.41 o 
   5  -2   8       89.02       84.83      3.86 o 
   6  -2   8      273.67      276.37      9.16 o 
   7  -2   8      155.84      157.06      6.53 o 
  -7  -1   8       65.74       73.08      5.63 o 
  -6  -1   8       90.36       94.20      6.15 o 
  -5  -1   8       55.72       58.03      3.89 o 
  -4  -1   8       72.79       66.19      3.82 o 
  -3  -1   8      420.25      408.58     12.84 o 
  -2  -1   8      292.40      283.90      7.50 o 
  -1  -1   8      473.04      479.89     11.14 o 
   0  -1   8      409.63      409.89      9.61 o 
   1  -1   8      242.83      249.08      5.54 o 
   2  -1   8      933.33      921.11     19.70 o 
   3  -1   8     1089.49     1144.31     26.25 o 
   4  -1   8       67.29       66.26      3.00 o 
   5  -1   8      465.11      479.42     12.72 o 
   6  -1   8      408.73      412.17     13.58 o 
   7  -1   8       59.34       65.90      3.90 o 
   8  -1   8      215.09      226.78     10.35 o 
  -6   0   8      229.40      233.14     12.24 o 
  -5   0   8       25.81       27.39      3.30 o 
  -4   0   8      138.68      139.29      5.91 o 
  -3   0   8      218.65      217.61      6.53 o 
  -2   0   8        5.18        6.47      1.09 o 
  -1   0   8     1417.09     1357.04     32.33 o 
   0   0   8      662.38      682.01     13.41 o 
   1   0   8     1569.89     1585.64     27.96 o 
   2   0   8     2287.50     2328.38     43.01 o 
   3   0   8      101.71      104.43      2.65 o 
   4   0   8     2099.90     2032.76     37.60 o 
   5   0   8       17.00       25.01      1.99 o 
   6   0   8       26.18       30.33      2.26 o 
   7   0   8      220.33      247.86     10.96 o 
   8   0   8       15.35       17.31      3.48 o 
  -6   1   8        4.24       11.95      5.98 o 
  -5   1   8      638.69      593.72     23.65 o 
  -4   1   8      253.73      250.66     14.14 o 
  -3   1   8      485.22      459.42     14.38 o 
  -2   1   8      728.15      727.74     14.81 o 
  -1   1   8       57.84       64.59      2.40 o 
   0   1   8     1200.83     1147.02     23.37 o 
   1   1   8     1203.47     1235.81     25.30 o 
   2   1   8       14.30       13.76      0.90 o 
   3   1   8       53.00       52.66      2.77 o 
   4   1   8      883.96      899.77     16.97 o 
   5   1   8      101.17       97.47      3.32 o 
   6   1   8      128.62      140.33      4.96 o 
   7   1   8        4.20        4.50      1.78 o 
   8   1   8       40.06       44.51      4.12 o 
  -6   2   8      120.35      111.55     10.81 o 
  -5   2   8      359.91      370.14     15.99 o 
  -4   2   8      161.11      174.94     19.49 o 
  -3   2   8     1101.37     1109.11     57.72 o 
  -2   2   8       15.79       11.65      1.22 o 
  -1   2   8      515.49      540.76     11.74 o 
   0   2   8     1094.95     1069.78     21.84 o 
   1   2   8       73.12       72.76      2.68 o 
   2   2   8       27.86       30.09      1.22 o 
   3   2   8      659.74      656.12     13.76 o 
   4   2   8        1.12        2.40      0.94 o 
   5   2   8       30.68       27.96      1.49 o 
   6   2   8      471.78      439.94     12.18 o 
   7   2   8      158.58      156.11      7.33 o 
   8   2   8        2.14        6.05      3.00 o 
   9   2   8       84.21       98.74      8.54 o 
  -5   3   8       96.57      114.90      8.54 o 
  -4   3   8      255.27      255.71     11.83 o 
  -3   3   8       72.92       70.01      5.47 o 
  -2   3   8      236.73      270.67      7.21 o 
  -1   3   8      823.53      814.56     17.74 o 
   0   3   8      167.56      165.82      4.63 o 
   1   3   8      231.18      251.13      6.60 o 
   2   3   8      639.56      638.63     15.47 o 
   3   3   8       91.93       79.44      2.79 o 
   4   3   8        2.61        2.96      1.24 o 
   5   3   8       73.53       70.31      2.78 o 
   6   3   8      180.59      166.08      7.34 o 
   7   3   8        6.33        8.92      2.67 o 
   8   3   8      166.87      172.85      8.05 o 
   9   3   8      162.81      149.40     10.81 o 
  -4   4   8        4.90        0.73      5.41 o 
  -3   4   8       16.29       12.16      2.23 o 
  -2   4   8      273.24      294.52      7.85 o 
  -1   4   8      245.95      235.92      7.45 o 
   0   4   8       99.08       89.39      4.30 o 
   1   4   8       10.39       11.67      1.30 o 
   2   4   8      994.61      920.50     22.01 o 
   3   4   8      142.83      143.69      4.29 o 
   4   4   8       22.10       20.96      1.93 o 
   5   4   8      556.39      545.79     13.53 o 
   6   4   8      109.34      101.92      5.33 o 
   7   4   8      138.16      139.37      6.83 o 
   8   4   8      324.77      321.21     13.52 o 
   9   4   8       30.45       32.16      5.41 o 
  -3   5   8      167.09      168.97      7.36 o 
  -2   5   8      162.37      155.09      5.59 o 
  -1   5   8       29.26       26.26      2.20 o 
   0   5   8       97.09       98.00      4.00 o 
   1   5   8      588.19      525.09     15.91 o 
   2   5   8      146.22      139.46      4.21 o 
   3   5   8      400.94      404.70     10.21 o 
   4   5   8     1043.15     1037.73     24.83 o 
   5   5   8      536.92      541.85     13.49 o 
   6   5   8      314.13      306.99     11.87 o 
   7   5   8      161.71      156.25      7.24 o 
   8   5   8       97.63      106.18      6.24 o 
   9   5   8      128.46      123.22      9.96 o 
  -3   6   8      144.12      141.71      7.97 o 
  -2   6   8      132.91      128.88      6.04 o 
  -1   6   8      236.77      222.64     12.70 o 
   0   6   8      608.10      585.64     33.80 o 
   1   6   8       41.71       45.97      2.59 o 
   2   6   8      757.07      747.47     28.02 o 
   3   6   8       72.64       77.01      3.42 o 
   4   6   8       29.17       23.50      1.75 o 
   5   6   8      930.29      917.65     22.16 o 
   6   6   8       98.95       93.29      5.19 o 
   7   6   8       16.30       21.18      4.55 o 
   8   6   8      542.68      529.99     28.74 o 
   9   6   8        4.17        4.84      4.84 o 
  -1   7   8      638.35      668.10     37.35 o 
   0   7   8        3.26        0.56      3.55 o 
   1   7   8      398.44      389.04     11.68 o 
   2   7   8      244.94      251.91      7.97 o 
   3   7   8       22.56       24.55      2.11 o 
   4   7   8      481.17      468.19     13.62 o 
   5   7   8       58.66       52.31      2.41 o 
   6   7   8        9.01        5.47      2.67 o 
   7   7   8      457.27      460.14     17.49 o 
   8   7   8       34.29       33.84      4.09 o 
   0   8   8       46.99       54.06      3.26 o 
   1   8   8      272.51      269.22     15.82 o 
   2   8   8        7.00        6.12      2.98 o 
   3   8   8      239.29      215.14      7.18 o 
   4   8   8       76.76       75.06      3.58 o 
   5   8   8       61.04       68.01      5.03 o 
   6   8   8       30.64       32.05      2.80 o 
   7   8   8        3.76        5.26      3.21 o 
   3   9   8       37.70       31.85      3.16 o 
   4   9   8        6.46        8.03      2.19 o 
   5   9   8        8.41        8.34      2.16 o 
   6   9   8      137.46      139.16      6.07 o 
  -3  -8   9      227.98      224.37     10.51 o 
  -2  -8   9        0.06        0.46      2.66 o 
  -1  -8   9       25.02       27.41      3.20 o 
  -5  -7   9       18.52       25.94      6.97 o 
  -4  -7   9      216.69      234.07     11.84 o 
  -3  -7   9       42.17       36.31      3.69 o 
  -2  -7   9      129.77      130.11      5.42 o 
  -1  -7   9      136.21      136.34      7.43 o 
   0  -7   9       25.02       27.16      3.03 o 
   1  -7   9      207.26      206.55      9.97 o 
  -6  -6   9       39.74       48.09      5.98 o 
  -5  -6   9      297.80      313.02     14.37 o 
  -4  -6   9        2.10       -3.10      3.10 o 
  -3  -6   9       43.05       50.75      3.10 o 
  -2  -6   9      101.95      107.83      4.97 o 
  -1  -6   9       16.23       15.69      2.57 o 
   0  -6   9      151.47      152.58      5.67 o 
   1  -6   9        2.21        3.85      2.22 o 
   2  -6   9        0.11        0.28      2.31 o 
   3  -6   9        6.70       10.07      2.71 o 
  -6  -5   9      169.86      161.92     10.81 o 
  -5  -5   9      118.22      119.17      7.97 o 
  -4  -5   9      254.73      256.71     12.05 o 
  -3  -5   9        7.72        6.65      2.71 o 
  -2  -5   9        4.89        4.85      2.03 o 
  -1  -5   9        1.12        2.25      2.01 o 
   0  -5   9       38.25       44.48      2.92 o 
   1  -5   9       37.88       29.16      2.58 o 
   2  -5   9        7.74        6.77      2.18 o 
   3  -5   9      182.22      186.38      7.85 o 
   4  -5   9       26.89       23.71      2.84 o 
  -6  -4   9       36.57       48.09      5.69 o 
  -5  -4   9       50.23       53.43      4.75 o 
  -4  -4   9        5.58        3.36      2.82 o 
  -3  -4   9      273.87      274.23      9.55 o 
  -2  -4   9       15.02       16.60      3.38 o 
  -1  -4   9       51.52       53.78      2.94 o 
   0  -4   9      496.53      497.10     13.31 o 
   1  -4   9      101.89      100.49      4.11 o 
   2  -4   9      146.73      155.05      5.39 o 
   3  -4   9      328.02      313.68      9.16 o 
   4  -4   9        3.48        6.02      2.33 o 
   5  -4   9      295.55      306.56     12.45 o 
  -6  -3   9       33.11       39.84      5.12 o 
  -5  -3   9       18.68       16.21      3.84 o 
  -4  -3   9      376.17      383.15     16.18 o 
  -3  -3   9       55.02       52.51      4.43 o 
  -2  -3   9      493.83      467.95     14.91 o 
  -1  -3   9      289.36      293.81     10.50 o 
   0  -3   9        5.41        7.10      1.77 o 
   1  -3   9      535.58      535.86     14.29 o 
   2  -3   9      637.56      640.16     23.90 o 
   3  -3   9       40.01       50.46      5.53 o 
   4  -3   9      139.96      137.75      5.08 o 
   5  -3   9      201.45      197.03      7.19 o 
   6  -3   9      131.72      158.79      8.05 o 
  -6  -2   9      134.37      143.42      9.68 o 
  -5  -2   9       45.24       44.74      4.24 o 
  -4  -2   9       48.51       50.85     15.22 o 
  -3  -2   9      120.13      117.76      6.79 o 
  -2  -2   9      217.01      211.67      7.55 o 
  -1  -2   9      422.17      440.22     14.01 o 
   0  -2   9     1493.80     1509.38     37.22 o 
   1  -2   9      736.92      718.85     18.40 o 
   2  -2   9      109.91      106.79      4.48 o 
   3  -2   9     1787.78     1749.73     43.24 o 
   4  -2   9        2.32        2.93      1.95 o 
   5  -2   9       39.03       40.46      3.26 o 
   6  -2   9       80.94       92.61      4.60 o 
   7  -2   9       36.47       34.96      3.50 o 
  -6  -1   9      402.59      415.59     33.01 o 
  -5  -1   9       81.01       81.23      4.70 o 
  -4  -1   9      541.66      515.15     20.78 o 
  -3  -1   9      303.90      304.48     13.04 o 
  -2  -1   9       87.14       91.42      4.14 o 
  -1  -1   9     2080.22     2089.26     49.55 o 
   0  -1   9      292.86      307.22      7.83 o 
   1  -1   9        5.45        6.15      1.12 o 
   2  -1   9      571.69      550.20     14.24 o 
   3  -1   9      139.33      151.32      4.96 o 
   4  -1   9       13.47       13.96      1.90 o 
   5  -1   9      296.87      295.24      8.51 o 
   6  -1   9       23.12       23.27      2.59 o 
   7  -1   9       37.93       49.38      4.58 o 
  -6   0   9      100.03       85.37     10.24 o 
  -5   0   9      239.71      249.89     13.69 o 
  -4   0   9      966.83      967.12     30.61 o 
  -3   0   9      234.86      216.55      7.96 o 
  -2   0   9      640.95      628.81     15.53 o 
  -1   0   9      692.70      695.37     17.07 o 
   0   0   9      398.56      419.92     12.80 o 
   1   0   9       15.27       15.08      0.99 o 
   2   0   9      242.14      252.45      5.29 o 
   3   0   9        1.47        1.03      0.92 o 
   4   0   9       22.52       21.05      1.46 o 
   5   0   9      267.71      255.81      7.00 o 
   6   0   9       48.43       43.46      4.13 o 
   7   0   9       12.22       17.39      3.26 o 
   8   0   9       68.02       71.17      5.39 o 
  -5   1   9      156.97      136.23      9.39 o 
  -4   1   9        8.18        6.62      2.52 o 
  -3   1   9      137.23      160.96      6.60 o 
  -2   1   9      743.53      697.42     21.66 o 
  -1   1   9        1.19        2.22      1.54 o 
   0   1   9        6.66        5.03      0.98 o 
   1   1   9     1749.63     1744.20     33.54 o 
   2   1   9      363.15      354.51      6.75 o 
   3   1   9       88.53       86.24      2.62 o 
   4   1   9       89.81       88.75      2.77 o 
   5   1   9       57.72       59.43      2.95 o 
   6   1   9        9.92       10.41      2.52 o 
   7   1   9      447.02      451.21     12.69 o 
   8   1   9      165.18      177.42     12.09 o 
  -5   2   9        2.88       -0.18      4.30 o 
  -4   2   9       48.72       49.85      5.67 o 
  -3   2   9      264.36      263.75     19.49 o 
  -2   2   9      273.07      265.56      9.32 o 
  -1   2   9      145.05      146.33      3.91 o 
   0   2   9      187.35      191.85      5.74 o 
   1   2   9      643.89      599.81     14.62 o 
   2   2   9      133.39      140.97      4.22 o 
   3   2   9      265.90      270.60      7.18 o 
   4   2   9      137.40      134.79      4.17 o 
   5   2   9      140.04      133.64      4.84 o 
   6   2   9      693.51      705.45     19.01 o 
   7   2   9       69.49       65.22      3.21 o 
   8   2   9      139.89      132.33      5.13 o 
  -4   3   9      231.13      236.24     20.63 o 
  -3   3   9      299.95      275.88     15.65 o 
  -2   3   9       51.04       45.86      2.46 o 
  -1   3   9      190.90      208.83      6.52 o 
   0   3   9      921.51      878.12     21.01 o 
   1   3   9       43.84       44.26      2.06 o 
   2   3   9      524.05      526.33     13.04 o 
   3   3   9     1415.14     1358.28     32.23 o 
   4   3   9     1697.05     1636.51     38.86 o 
   5   3   9      533.09      540.80     13.53 o 
   6   3   9       43.22       46.76      2.66 o 
   7   3   9      409.13      414.55     11.76 o 
   8   3   9      143.65      155.06      5.59 o 
  -4   4   9      149.31      129.09     12.95 o 
  -3   4   9       27.06       22.48      7.68 o 
  -2   4   9      612.07      611.94     26.46 o 
  -1   4   9      696.99      667.33     26.77 o 
   0   4   9       85.08       71.26      3.38 o 
   1   4   9      970.66      977.69     29.12 o 
   2   4   9      153.42      163.35      4.79 o 
   3   4   9      289.26      282.64      7.52 o 
   4   4   9      611.44      591.43     14.64 o 
   5   4   9      200.47      206.00      5.91 o 
   6   4   9      339.49      338.03      9.80 o 
   7   4   9      370.26      350.20     10.13 o 
   8   4   9       41.53       44.44      4.09 o 
  -3   5   9      365.09      337.21     24.47 o 
  -2   5   9      502.18      533.73     50.75 o 
  -1   5   9        7.50       10.38      1.99 o 
   0   5   9     1002.04      950.76     41.19 o 
   1   5   9      185.52      197.64      6.57 o 
   2   5   9      173.94      158.01      6.26 o 
   3   5   9      814.60      776.53     18.89 o 
   4   5   9       76.11       72.35      2.86 o 
   5   5   9      145.13      144.91      4.59 o 
   6   5   9      647.20      643.51     17.33 o 
   7   5   9        2.69        4.44      1.81 o 
   8   5   9       21.55       24.89      3.72 o 
  -2   6   9       87.08      105.74      4.84 o 
  -1   6   9      282.04      281.16     16.84 o 
   0   6   9      253.68      251.03     12.55 o 
   1   6   9       52.09       61.16      3.13 o 
   2   6   9      793.13      686.29     21.91 o 
   3   6   9       23.39       26.34      2.91 o 
   4   6   9      122.17      115.74      3.92 o 
   5   6   9      311.98      299.72      8.14 o 
   6   6   9       30.83       33.93      2.39 o 
   7   6   9       28.94       28.11      2.30 o 
   8   6   9        9.73        9.42      3.40 o 
   0   7   9        0.21        0.37      2.00 o 
   1   7   9      202.33      188.30      6.51 o 
   2   7   9       51.41       48.06      3.88 o 
   3   7   9        9.96       12.48      2.13 o 
   4   7   9      127.67      121.45      5.08 o 
   5   7   9      160.47      156.77      5.83 o 
   6   7   9       30.66       27.76      2.35 o 
   7   7   9      145.79      142.53      5.27 o 
   1   8   9      130.78      123.89      5.22 o 
   2   8   9       48.83       53.30      5.61 o 
   3   8   9       56.24       55.74      6.23 o 
   4   8   9      422.91      386.31     13.18 o 
   5   8   9        3.00        5.63      2.20 o 
   6   8   9      125.20      144.26      8.39 o 
  -3  -7  10       41.21       45.95      4.13 o 
  -2  -7  10        1.58       -0.31      2.60 o 
  -1  -7  10       47.16       47.80      3.61 o 
   0  -7  10        0.99       -1.12      2.62 o 
  -4  -6  10       73.54       72.63      5.96 o 
  -3  -6  10       13.23       12.95      3.20 o 
  -2  -6  10       24.62       23.82      3.63 o 
  -1  -6  10      176.04      162.64      8.01 o 
   0  -6  10       60.99       61.49      3.69 o 
   1  -6  10      177.95      178.52      6.52 o 
   2  -6  10       67.57       62.10      3.79 o 
  -5  -5  10      371.44      360.07     16.26 o 
  -4  -5  10        2.35        1.90      3.54 o 
  -3  -5  10      195.07      193.21     10.67 o 
  -2  -5  10      357.45      348.33     10.05 o 
  -1  -5  10      209.28      213.02      6.91 o 
   0  -5  10      362.03      361.50     11.72 o 
   1  -5  10      306.48      287.30      8.83 o 
   2  -5  10      234.95      235.52      7.64 o 
   3  -5  10      151.32      158.45      5.98 o 
  -5  -4  10       26.40       24.98      4.02 o 
  -4  -4  10      151.00      150.59      9.39 o 
  -3  -4  10      106.20      108.11      6.81 o 
  -2  -4  10       26.87       26.88      2.90 o 
  -1  -4  10      629.62      629.58     16.62 o 
   0  -4  10      277.57      276.42      8.31 o 
   1  -4  10       63.92       63.99      3.31 o 
   2  -4  10      701.34      672.23     20.91 o 
   3  -4  10       24.37       26.20      2.68 o 
   4  -4  10      155.24      168.91      6.12 o 
   5  -4  10        2.03        3.70      5.98 o 
  -6  -3  10        0.38        1.71      4.27 o 
  -5  -3  10      598.57      594.83     24.13 o 
  -4  -3  10        3.31        5.72      3.14 o 
  -3  -3  10        6.96        6.84      3.28 o 
  -2  -3  10     1574.71     1611.96     61.00 o 
  -1  -3  10        2.79        2.90      2.20 o 
   0  -3  10        8.60       12.72      2.04 o 
   1  -3  10      382.28      371.38     10.35 o 
   2  -3  10       13.71       15.63      2.23 o 
   3  -3  10       45.84       54.44      4.09 o 
   4  -3  10       91.81       88.46      4.09 o 
   5  -3  10        2.79        0.04      2.25 o 
  -6  -2  10      268.33      292.25     16.79 o 
  -5  -2  10      264.09      260.55     12.21 o 
  -4  -2  10      167.83      155.93      8.47 o 
  -3  -2  10      957.53      925.76     36.85 o 
  -2  -2  10       45.74       45.81      3.13 o 
  -1  -2  10      160.86      168.87      6.65 o 
   0  -2  10      205.11      209.23      6.43 o 
   1  -2  10        9.69        7.85      2.09 o 
   2  -2  10       18.81       17.39      2.79 o 
   3  -2  10       29.27       30.18      2.48 o 
   4  -2  10      111.96       98.18      4.20 o 
   5  -2  10       87.43       91.31      4.03 o 
   6  -2  10       63.44       67.20      7.68 o 
  -5  -1  10       94.07       91.44      8.11 o 
  -4  -1  10      163.44      169.86      8.92 o 
  -3  -1  10      372.59      352.56     15.08 o 
  -2  -1  10       66.88       65.18      3.62 o 
  -1  -1  10       35.34       40.18      2.81 o 
   0  -1  10      922.08      919.77     27.78 o 
   1  -1  10      276.80      291.06      9.08 o 
   2  -1  10       41.92       52.25      2.71 o 
   3  -1  10        8.54        3.77      1.73 o 
   4  -1  10        2.62        3.14      1.93 o 
   5  -1  10      175.76      194.36     11.00 o 
   6  -1  10      123.00      125.48      6.81 o 
   7  -1  10       48.46       49.87      8.11 o 
  -5   0  10       60.69       68.82      4.60 o 
  -4   0  10      300.14      295.06     13.21 o 
  -3   0  10        2.60       -0.79      2.77 o 
  -2   0  10      107.25      107.28      4.75 o 
  -1   0  10      515.35      516.37     16.28 o 
   0   0  10        8.93       11.81      2.55 o 
   1   0  10      167.07      169.36      5.26 o 
   2   0  10      451.98      468.59      9.89 o 
   3   0  10       48.66       49.44      3.30 o 
   4   0  10      237.40      250.17      8.92 o 
   5   0  10      445.00      454.17     17.51 o 
   6   0  10        1.27       -1.88      2.94 o 
   7   0  10      314.22      316.91     13.06 o 
  -5   1  10      202.97      196.60     14.37 o 
  -4   1  10      116.31      105.66      7.38 o 
  -3   1  10      181.34      171.63      7.79 o 
  -2   1  10      398.47      402.03     21.41 o 
  -1   1  10      166.63      171.04      6.43 o 
   0   1  10      111.80      113.52      4.95 o 
   1   1  10      974.30      966.07     23.19 o 
   2   1  10      183.04      189.51      5.48 o 
   3   1  10     1520.12     1499.37     35.71 o 
   4   1  10      977.30      983.81     23.77 o 
   5   1  10      146.92      134.56      4.47 o 
   6   1  10      716.11      715.99     19.38 o 
   7   1  10      114.21      124.86      6.92 o 
  -4   2  10       58.17       49.23      5.87 o 
  -3   2  10      722.34      730.77     72.71 o 
  -2   2  10      378.91      374.97     10.38 o 
  -1   2  10      766.01      704.27     32.39 o 
   0   2  10      996.46     1003.34     27.00 o 
   1   2  10        1.64        1.14      1.23 o 
   2   2  10     1193.02     1159.73     28.55 o 
   3   2  10      505.26      483.88     12.22 o 
   4   2  10       51.74       48.25      2.39 o 
   5   2  10      672.69      697.89     17.24 o 
   6   2  10      141.06      138.74      5.03 o 
   7   2  10       41.97       39.10      3.53 o 
   8   2  10      174.57      192.53      6.72 o 
  -4   3  10      549.40      495.72     33.58 o 
  -3   3  10      177.51      161.06     15.37 o 
  -2   3  10      366.91      360.20     15.94 o 
  -1   3  10      757.12      746.31     71.43 o 
   0   3  10       27.86       35.05      2.68 o 
   1   3  10     1110.04     1041.08     26.66 o 
   2   3  10      217.61      226.32      6.26 o 
   3   3  10        4.27        5.05      1.40 o 
   4   3  10      547.21      543.94     13.63 o 
   5   3  10      166.37      161.15      5.02 o 
   6   3  10        0.12       -0.21      1.69 o 
   7   3  10       62.50       57.01      3.10 o 
   8   3  10       64.21       67.26      3.52 o 
  -3   4  10      216.40      210.29     17.93 o 
  -2   4  10      405.22      434.01     27.03 o 
  -1   4  10       88.12       99.96      7.26 o 
   0   4  10      291.45      292.59      9.16 o 
   1   4  10      661.57      596.74     16.14 o 
   2   4  10       13.95       19.25      1.69 o 
   3   4  10      554.04      509.69     12.77 o 
   4   4  10      278.52      262.72      7.15 o 
   5   4  10       19.78       22.01      1.93 o 
   6   4  10       73.63       67.09      3.32 o 
   7   4  10        8.02        7.91      1.95 o 
   8   4  10        3.72        2.55      2.75 o 
  -2   5  10       67.47       69.43     10.24 o 
  -1   5  10       41.23       39.18      3.00 o 
   0   5  10      458.44      421.91     19.83 o 
   1   5  10        2.90        2.21      1.87 o 
   2   5  10       10.76       11.01      1.88 o 
   3   5  10      402.03      361.22     11.17 o 
   4   5  10       27.63       32.98      4.52 o 
   5   5  10        7.97       14.36      1.81 o 
   6   5  10      266.17      261.90      9.16 o 
   7   5  10       19.79       19.54      2.93 o 
   8   5  10       51.34       53.64      3.66 o 
  -1   6  10      160.82      159.17     14.71 o 
   0   6  10      131.68      135.11      9.07 o 
   1   6  10        7.89        7.04      1.88 o 
   2   6  10      329.95      308.38     12.99 o 
   3   6  10      215.23      191.78      8.05 o 
   4   6  10        3.92        6.40      1.96 o 
   5   6  10      481.03      481.77     12.35 o 
   6   6  10      170.54      170.77      5.85 o 
   7   6  10      134.21      138.63      5.28 o 
   1   7  10      116.27      106.92      8.63 o 
   2   7  10      455.53      412.56     27.15 o 
   3   7  10       33.21       29.00      5.76 o 
   4   7  10      308.70      312.46     13.37 o 
   5   7  10      233.71      230.25      7.84 o 
   6   7  10       52.84       51.40      3.98 o 
   4   8  10      212.30      204.19      7.68 o 
  -3  -6  11      156.81      165.85      8.80 o 
  -2  -6  11      121.05      132.16      5.49 o 
  -1  -6  11       29.53       21.03      2.99 o 
   0  -6  11       63.62       74.07      4.17 o 
  -4  -5  11       63.25       76.78      6.37 o 
  -3  -5  11      390.99      389.15     17.16 o 
  -2  -5  11       17.54       21.15      2.67 o 
  -1  -5  11       94.88      108.51      4.72 o 
   0  -5  11       38.17       32.49      4.71 o 
   1  -5  11        5.68        6.85      2.61 o 
   2  -5  11       67.24       73.51      4.12 o 
  -4  -4  11      435.58      455.29     19.39 o 
  -3  -4  11       30.87       31.29      4.46 o 
  -2  -4  11      166.62      174.95      8.46 o 
  -1  -4  11       41.30       43.57      3.03 o 
   0  -4  11      101.56      105.62      4.66 o 
   1  -4  11        1.68        0.79      2.22 o 
   2  -4  11       42.63       42.01      3.11 o 
   3  -4  11       52.40       45.29      3.32 o 
   4  -4  11       59.60       65.88      6.74 o 
  -5  -3  11      112.50      124.40      7.93 o 
  -4  -3  11        6.10        5.30      3.41 o 
  -3  -3  11       23.17       23.81      4.30 o 
  -2  -3  11       36.02       40.03      3.94 o 
  -1  -3  11      125.42      120.31      4.78 o 
   0  -3  11       69.60       72.00      3.54 o 
   1  -3  11       40.30       44.73      2.96 o 
   2  -3  11        0.63        1.48      2.15 o 
   3  -3  11        8.12        9.01      2.35 o 
   4  -3  11      151.33      159.77      5.99 o 
   5  -3  11       50.61       46.12      3.73 o 
  -5  -2  11       94.29       84.74     14.66 o 
  -4  -2  11        3.85        4.05      3.59 o 
  -3  -2  11      150.22      153.60     15.37 o 
  -2  -2  11      145.60      140.56      5.96 o 
  -1  -2  11        1.07       -1.43      2.15 o 
   0  -2  11      433.07      440.75     12.94 o 
   1  -2  11       43.08       51.86      3.86 o 
   2  -2  11      179.65      178.40      8.21 o 
   3  -2  11      327.25      352.87     10.84 o 
   4  -2  11        7.32        7.01      2.28 o 
   5  -2  11       37.46       42.93      3.99 o 
  -4  -1  11      186.08      183.34      9.69 o 
  -3  -1  11      230.13      236.52     11.27 o 
  -2  -1  11       26.25       25.12      2.60 o 
  -1  -1  11      119.79      131.03      5.67 o 
   0  -1  11      235.83      249.95      7.44 o 
   1  -1  11        8.76       12.10      2.59 o 
   2  -1  11      817.06      822.78     21.04 o 
   3  -1  11      163.42      164.21      6.88 o 
   4  -1  11      171.45      169.46      7.00 o 
   5  -1  11      447.25      447.99     14.86 o 
   6  -1  11        1.89       -0.53      3.41 o 
  -4   0  11      468.57      482.38     19.95 o 
  -3   0  11        4.94        3.22      3.14 o 
  -2   0  11      492.45      486.22     15.57 o 
  -1   0  11      620.57      637.58     22.30 o 
   0   0  11      315.82      300.97     13.77 o 
   1   0  11      527.86      544.46     19.81 o 
   2   0  11      328.30      334.70     11.30 o 
   3   0  11      388.56      385.86     12.77 o 
   4   0  11      424.14      435.39     14.36 o 
   5   0  11       15.44       15.93      2.92 o 
   6   0  11      127.08      138.92      9.53 o 
  -4   1  11        4.96        0.00      7.40 o 
  -3   1  11      535.45      531.31     21.52 o 
  -2   1  11      395.25      403.32     14.80 o 
  -1   1  11       80.40       73.14      3.97 o 
   0   1  11     1010.55      974.03     29.72 o 
   1   1  11       58.95       66.69      3.78 o 
   2   1  11      269.18      271.36      9.62 o 
   3   1  11      270.88      289.27     10.09 o 
   4   1  11        7.16        6.69      2.36 o 
   5   1  11       63.74       69.88      4.26 o 
   6   1  11        3.53        2.67      3.00 o 
   7   1  11       12.23        9.53      3.47 o 
  -3   2  11      152.12      155.09     15.37 o 
  -2   2  11        3.27        1.71      7.40 o 
  -1   2  11      539.37      553.34     26.93 o 
   0   2  11      115.71      110.18      7.26 o 
   1   2  11        3.14        1.24      2.00 o 
   2   2  11      529.20      498.02     12.60 o 
   3   2  11       38.45       43.95      2.40 o 
   4   2  11       18.10       20.43      1.88 o 
   5   2  11       58.30       53.87      2.74 o 
   6   2  11        2.51        2.63      1.91 o 
   7   2  11        0.18       -2.98      3.21 o 
  -3   3  11       10.83        2.85      7.11 o 
  -2   3  11      127.52      118.10     12.81 o 
  -1   3  11      190.96      181.63     10.24 o 
   0   3  11        0.43        1.13      2.17 o 
   1   3  11       86.04       75.05      3.17 o 
   2   3  11      181.44      167.81      5.22 o 
   3   3  11       47.41       48.07      2.44 o 
   4   3  11      143.75      152.43      4.84 o 
   5   3  11      156.36      145.94      4.82 o 
   6   3  11        2.36        3.85      1.99 o 
   7   3  11      109.18      113.63      4.75 o 
  -2   4  11      172.37      150.82     15.08 o 
  -1   4  11       97.84      118.85     26.04 o 
   0   4  11        7.06        4.21      1.90 o 
   1   4  11      458.66      432.88     14.16 o 
   2   4  11      106.70       97.70      3.90 o 
   3   4  11      121.57      120.41      4.93 o 
   4   4  11      432.68      429.61     11.18 o 
   5   4  11       77.65       79.14      4.85 o 
   6   4  11      327.79      336.22     10.00 o 
   7   4  11      253.15      257.31      8.19 o 
  -1   5  11        1.30        1.51      3.70 o 
   0   5  11      290.40      258.33      8.34 o 
   1   5  11      179.76      174.20      6.99 o 
   2   5  11      149.27      141.32      7.29 o 
   3   5  11      419.92      400.15     10.46 o 
   4   5  11       49.08       55.31      3.90 o 
   5   5  11      148.18      149.58      5.00 o 
   6   5  11      381.56      393.35     11.47 o 
   7   5  11        3.26        2.69      2.65 o 
   1   6  11       12.08        4.87      2.16 o 
   2   6  11      464.19      468.92     19.37 o 
   3   6  11       75.68       65.60      3.60 o 
   4   6  11      105.99       96.79      4.37 o 
   5   6  11      434.20      430.58     11.26 o 
   6   6  11        1.26        1.07      1.96 o 
   3   7  11       95.52       96.01      4.56 o 
   4   7  11      141.22      137.41      5.67 o 
  -1  -5  12       39.87       43.16      3.42 o 
   0  -5  12        8.29        7.65      2.80 o 
  -3  -4  12       15.15       14.79      4.14 o 
  -2  -4  12       20.41       22.50      3.21 o 
  -1  -4  12      214.04      223.56     13.43 o 
   0  -4  12       27.09       28.69      3.09 o 
   1  -4  12      140.54      145.35      5.71 o 
   2  -4  12      178.00      191.75     13.81 o 
  -3  -3  12       23.14       18.49      4.56 o 
  -2  -3  12      208.84      222.41     11.27 o 
  -1  -3  12        7.17        2.80      2.37 o 
   0  -3  12       45.08       58.56      4.85 o 
   1  -3  12      444.14      444.04     12.42 o 
   2  -3  12        0.14       -0.87      2.37 o 
   3  -3  12      161.40      149.86      9.00 o 
  -3  -2  12      315.25      338.18     15.26 o 
  -2  -2  12       92.20       98.27      6.81 o 
  -1  -2  12      348.21      372.04     12.73 o 
   0  -2  12      170.19      183.76      7.56 o 
   1  -2  12       22.45       22.28      2.49 o 
   2  -2  12      194.99      206.04     10.68 o 
   3  -2  12      155.30      163.73     12.65 o 
   4  -2  12        1.81        3.10      2.86 o 
  -3  -1  12      126.15      125.33      7.71 o 
  -2  -1  12      198.18      188.70      9.90 o 
  -1  -1  12      357.13      369.52     18.21 o 
   0  -1  12       14.57       15.83      2.30 o 
   1  -1  12      304.17      326.17     13.60 o 
   2  -1  12       99.24      114.12      7.92 o 
   3  -1  12        8.28        7.20      3.13 o 
   4  -1  12       14.81       22.51      3.38 o 
   5  -1  12        5.10        9.91      3.30 o 
  -3   0  12       13.88       21.74      4.12 o 
  -2   0  12      259.21      254.69     15.94 o 
  -1   0  12       65.94       67.57      7.01 o 
   0   0  12       60.41       62.72      3.88 o 
   1   0  12      204.87      213.44     12.68 o 
   2   0  12       28.15       28.54      3.06 o 
   3   0  12       22.35       26.05      3.02 o 
   4   0  12       48.50       49.51      6.57 o 
   5   0  12        3.59        4.73      2.84 o 
   6   0  12        0.90        1.99      5.98 o 
  -3   1  12      140.25      118.95     13.94 o 
  -2   1  12      105.39      115.15      8.54 o 
  -1   1  12       13.23       17.04      3.96 o 
   0   1  12       73.53       61.19      3.81 o 
   1   1  12      159.09      149.47      6.49 o 
   2   1  12        5.60        2.70      2.45 o 
   3   1  12      176.23      205.55      8.23 o 
   4   1  12      156.04      146.79      6.38 o 
   5   1  12       16.59       16.09      2.99 o 
   6   1  12      103.52      126.75      9.53 o 
  -2   2  12       81.80       71.71     11.10 o 
  -1   2  12       48.20       44.93      3.88 o 
   0   2  12      331.72      342.57     18.26 o 
   1   2  12       69.25       65.82      5.25 o 
   2   2  12      280.86      277.12      9.78 o 
   3   2  12      338.40      353.47     13.29 o 
   4   2  12       25.77       30.93      4.07 o 
   5   2  12      369.22      364.20     15.37 o 
   6   2  12      315.18      323.14     31.30 o 
  -1   3  12      299.08      276.25     31.30 o 
   0   3  12      140.43      132.57      8.96 o 
   1   3  12      560.71      576.93     30.96 o 
   2   3  12      294.99      291.39     14.69 o 
   3   3  12       19.50       23.97      2.02 o 
   4   3  12      465.91      446.70     11.69 o 
   5   3  12      321.58      329.94      9.07 o 
   6   3  12       77.18       87.34      4.16 o 
   0   4  12      118.81      108.44      8.82 o 
   1   4  12      378.57      367.72     16.27 o 
   2   4  12       10.32        9.93      1.91 o 
   3   4  12      290.05      272.65      7.85 o 
   4   4  12      274.85      272.88      7.72 o 
   5   4  12       21.33       20.56      2.31 o 
   6   4  12       98.15      102.41      4.47 o 
   1   5  12       10.48        9.66      2.27 o 
   2   5  12      109.45      114.59      5.72 o 
   3   5  12      222.83      205.53      7.18 o 
   4   5  12        9.58       10.92      2.14 o 
   5   5  12       10.16       10.13      2.16 o 
  -1  -3  13        5.01        4.63      3.08 o 
   0  -3  13      227.74      242.20      7.96 o 
   1  -3  13       28.37       34.15      3.53 o 
  -2  -2  13        2.71       -1.45      4.84 o 
  -1  -2  13       50.14       57.93      3.49 o 
   0  -2  13      111.97      117.44      4.99 o 
   1  -2  13        0.14       -2.93      2.93 o 
   2  -2  13        4.76        8.73      3.17 o 
   3  -2  13       59.99       66.30      4.78 o 
  -2  -1  13       51.52       52.58      5.29 o 
  -1  -1  13       57.09       54.83      4.15 o 
   0  -1  13      122.18      128.74      6.24 o 
   1  -1  13        4.66        7.94      2.94 o 
   2  -1  13      342.18      372.42     13.70 o 
   3  -1  13       52.81       52.55      4.19 o 
   4  -1  13       68.46       73.26      4.93 o 
  -2   0  13       50.50       46.46      5.04 o 
  -1   0  13      301.40      322.51     11.38 o 
   0   0  13       24.94       32.05      3.98 o 
   1   0  13      296.37      306.36     11.03 o 
   2   0  13      152.91      160.02      7.07 o 
   3   0  13       42.88       46.70      3.94 o 
   4   0  13      312.55      337.26     17.18 o 
  -1   1  13        7.85       10.40      2.77 o 
   0   1  13      628.53      654.57     31.37 o 
   1   1  13      139.23      152.14      6.69 o 
   2   1  13       31.59       31.45      3.46 o 
   3   1  13      363.91      370.86     12.93 o 
   4   1  13      247.86      276.77     10.35 o 
   5   1  13      262.65      285.83     12.23 o 
  -1   2  13      385.20      392.78     37.99 o 
   0   2  13       95.90       86.91      4.71 o 
   1   2  13        2.98        4.63      2.69 o 
   2   2  13      515.98      528.82     17.93 o 
   3   2  13      113.18      115.21      8.58 o 
   4   2  13      162.08      163.97      7.24 o 
   5   2  13       95.58       92.10      9.88 o 
   0   3  13       37.32       32.19      4.65 o 
   1   3  13      323.36      323.12     18.14 o 
   2   3  13       52.57       62.30      4.18 o 
   3   3  13       33.98       31.13      3.54 o 
   4   3  13       51.86       52.27      4.94 o 
   2   4  13       11.55       11.74      4.84 o 
   3   4  13       16.66        8.87      2.94 o 
   4   4  13       31.16       25.58      3.56 o 
                                                 
